# Supplementary material for: Transport of enzymatic activity across liquid-liquid interfaces using dynamic assemblies of magnetic particles via field-modulated interactions
Source: Nat Commun. 2026 May 26;17:6872. doi: 10.1038/s41467-026-73696-8 (PMC13388707; doi:10.1038/s41467-026-73696-8)
Supplement: Supplementary file 3 — Supplementary Movies [file 41467_2026_73696_MOESM3_ESM.zip]

Archive with 17 entries (16 files):
- Supplementary Movies/
- Supplementary Movies/Legends for Supplementary Movies.docx
- Supplementary Movies/SupplementaryMovie 1.mp4
- Supplementary Movies/SupplementaryMovie 10.mp4
- Supplementary Movies/SupplementaryMovie 11.mp4
- Supplementary Movies/SupplementaryMovie 12.mp4
- Supplementary Movies/SupplementaryMovie 13.mp4
- Supplementary Movies/SupplementaryMovie 14.mp4
- Supplementary Movies/SupplementaryMovie 15.mp4
- Supplementary Movies/SupplementaryMovie 2.mp4
- Supplementary Movies/SupplementaryMovie 3.mp4
- Supplementary Movies/SupplementaryMovie 4.mp4
- Supplementary Movies/SupplementaryMovie 5.mp4
- Supplementary Movies/SupplementaryMovie 6.mp4
- Supplementary Movies/SupplementaryMovie 7.mp4
- Supplementary Movies/SupplementaryMovie 8.mp4
- Supplementary Movies/SupplementaryMovie 9.mp4
