# Supplementary material for: Transport of enzymatic activity across liquid-liquid interfaces using dynamic assemblies of magnetic particles via field-modulated interactions
Source: Nat Commun. 2026 May 26;17:6872. doi: 10.1038/s41467-026-73696-8 (PMC13388707; doi:10.1038/s41467-026-73696-8)
Supplement: Supplementary file 4 — Supplementary Data 1 (Raw data) [file 41467_2026_73696_MOESM4_ESM.zip]

Archive with 2 entries (1 files):
- Supplementary Data 1/
- Supplementary Data 1/Unprocessed raw data.pdf
