# Supplementary material for: Transport of enzymatic activity across liquid-liquid interfaces using dynamic assemblies of magnetic particles via field-modulated interactions
Source: Nat Commun. 2026 May 26;17:6872. doi: 10.1038/s41467-026-73696-8 (PMC13388707; doi:10.1038/s41467-026-73696-8)
Supplement: Supplementary file 5 — Supplementary Data 2 (code) [file 41467_2026_73696_MOESM5_ESM.zip]

Archive with 2 entries (1 files):
- Supplementary Data 2/
- Supplementary Data 2/field_driven_magnetic_particle_assembly_simulation.m
