# Supplementary material for: Transport of enzymatic activity across liquid-liquid interfaces using dynamic assemblies of magnetic particles via field-modulated interactions
Source: Nat Commun. 2026 May 26;17:6872. doi: 10.1038/s41467-026-73696-8 (PMC13388707; doi:10.1038/s41467-026-73696-8)
Supplement: Supplementary file 5 — Supplementary Data 2 (code) [file 41467_2026_73696_MOESM5_ESM.zip › Supplementary Data 2/field_driven_magnetic_particle_assembly_simulation.m]

function vertical_growth_MAFS2()
    % Parameter settings
    rng(42); % Fixed random seed for reproducibility
    
    % Physical parameters 
    n_particles = 400;           % Number of particles
    particle_radius = 0.5e-6;     % Particle radius (m)
    viscosity = 1e-3;           % Aqueous solution viscosity (Pa·s)
    magnetic_permeability = 4*pi*1e-7; % Magnetic permeability (H/m)
    
    volume = (4/3)*pi*particle_radius^3; % Particle volume
    
    % Material density (kg/m³) 
    density_particle = 6000;    % Magnetic particle density 
    density_fluid = 1000;       % Aqueous solution density
    gravitational_force = (density_particle - density_fluid) * volume * 9.81 * [0; 0; -1]; % Net gravity
    
    % Magnetic field parameters 
    Bz = -0.005;                  % Vertical magnetic field strength
    Bx_amplitude = 0.015;        % Transverse oscillating magnetic field amplitude
    fx = 90;                     % Frequency (Hz)

    % Debye relaxation model parameters
    magnetic_susceptibility_static = 2;  % Static magnetic susceptibility
    relaxation_time = 6e-3;              % Relaxation time 
    m_actual_prev = zeros(n_particles, 3);  % Previous time step actual magnetic moment

    % Lennard-Jones potential parameters
    wall_epsilon = 1e-30;       % Wall interaction potential well depth  
    wall_sigma = 1.05 * particle_radius; % Wall zero-potential distance

    % Simulation parameters
    max_dt = 1e-5;              % Maximum time step (s)
    min_dt = 1e-8;              % Minimum time step (s)
    current_dt = max_dt;        % Current time step (s)
    total_time = 5;             % Total simulation time (s)
    frame_skip = 500;           % Video frame interval steps
    max_displacement = 0.1 * particle_radius; % Maximum allowed displacement per step
    
    % Initialization
    positions = zeros(n_particles, 3);
    for i = 1:n_particles
        while true
            pos = [(rand(1,2)-0.5)*22e-6, rand(1)*1e-6];
            %pos = [(rand(1)-0.5)*58e-6, (rand(1)-0.5)*3e-6 rand(1)*2e-6];
            % Check distance from already placed particles
            if i == 1 || all(pdist2(pos, positions(1:i-1,:)) >= 2.1*particle_radius)
                positions(i,:) = pos;
                break;
            end
        end
    end
    
    % Damping coefficient (Stokes drag)
    gamma = 6*pi*viscosity*particle_radius;

    % Create figure window (fixed resolution)
    fig = figure('Color','w', 'Position', [100 50 1000 800]);
    ax = axes('Parent',fig, 'FontSize', 15);

    % Create front view window
    fig_front = figure('Color','w', 'Position', [100 50 1000 800]);
    ax_front = axes('Parent', fig_front, 'FontSize', 15);
    
    % Create top view window
    fig_top = figure('Color','w', 'Position', [100 50 1000 800]);
    ax_top = axes('Parent', fig_top, 'FontSize', 15);
    
    % Create video files
    video_writer = VideoWriter('magnetic_chains.mp4', 'MPEG-4');
    video_writer.FrameRate = 60;
    video_writer.Quality = 90;
    open(video_writer);

    video_front = VideoWriter('magnetic_chains_front.mp4', 'MPEG-4');
    video_front.FrameRate = 60;
    video_front.Quality = 90;
    open(video_front);
    
    video_top = VideoWriter('magnetic_chains_top.mp4', 'MPEG-4');
    video_top.FrameRate = 60;
    video_top.Quality = 90;
    open(video_top);
    
    % Keyframe saving
    keyframe_times = linspace(0, total_time, 30);
    keyframe_saved = false(size(keyframe_times));
    output_folder = 'simulation_figures';
    if ~exist(output_folder, 'dir')
       mkdir(output_folder);
    end

    % Main loop
    t = 0;
    step = 0;
    frame_counter = 0;
    while t < total_time
        step = step + 1;
        
        % Current magnetic field
        current_B = [Bx_amplitude*sin(2*pi*fx*t); 0; Bz]';    
        
        % Current equilibrium magnetic moment
        H_field = current_B / magnetic_permeability;
        m_equilibrium = volume * magnetic_susceptibility_static * H_field;
        
        % Exponential relaxation model
        alpha = current_dt / relaxation_time;
        m_actual = alpha * m_equilibrium + (1 - alpha) * m_actual_prev;
        m_actual_prev = m_actual;
        dipole_moments = m_actual;
         
        % Initialize force matrix
        forces = repmat(gravitational_force', n_particles, 1);
        flow_effects = zeros(n_particles, 3);

        % Inter-particle forces
        for i = 1:n_particles

            % Wall interaction (Lennard-Jones potential)
            z_distance = positions(i,3) - particle_radius;
            z_distance = max(z_distance, 0.1 * wall_sigma);
            if z_distance < 3 * wall_sigma
               F_wall = 24*wall_epsilon/wall_sigma * ...
                  (2*(wall_sigma/z_distance)^13 - (wall_sigma/z_distance)^7) * [0, 0, 1];   
               forces(i,:) = forces(i,:) + F_wall;
            end
            
            for j = (i+1):n_particles
                r_vec = positions(i,:) - positions(j,:);
                distance = norm(r_vec);
                r_hat = r_vec / max(distance, 1e-15);

                % Repulsive force to prevent overlap
                F_ij = [0 0 0];
                if distance < 2.012 * particle_radius
                   R = particle_radius;
                   mi = norm(dipole_moments(i,:));
                   mj = norm(dipole_moments(j,:));
                   term = 2 * (3 * magnetic_permeability) / (4 * pi * (2*R)^4);
                   exponent = exp(-6 * (distance/(2*R) - 1));
                   F_ij = term * mi * mj * exponent * r_hat;
                end 
             
                % Magnetic dipole force 
                if distance >= 1.5*particle_radius && distance < 10*particle_radius
                    mi = dipole_moments(i,:);
                    mj = dipole_moments(j,:);
                    term1 = 3 * magnetic_permeability / (4 * pi * distance^4);
                    term2 = dot(mi, mj) * r_hat;
                    term3 = dot(mi, r_hat) * mj;
                    term4 = dot(mj, r_hat) * mi;
                    term5 = -5 * dot(mi, r_hat) * dot(mj, r_hat) * r_hat; 
                    F_magnetic = term1 * (term2 + term3 + term4 + term5);
                else
                    F_magnetic = [0 0 0];
                end

                forces(i,:) = forces(i,:) + F_ij + F_magnetic;
                forces(j,:) = forces(j,:) - F_ij - F_magnetic;
            end 
        end

        for i = 1:n_particles
            for j = i+1:n_particles
                r_vec = positions(i,:) - positions(j,:);
                distance = norm(r_vec);

                if distance <= 6*particle_radius
                    % Compute two independent tensors separately
                    T_ij = RPY_Tensor_with_Wall(positions(i,:), positions(j,:), particle_radius, viscosity);
                    T_ji = RPY_Tensor_with_Wall(positions(j,:), positions(i,:), particle_radius, viscosity);

                else
                    continue; % Skip subsequent calculations
                end

                % Update flow field effects
                flow_effects(i,:) = flow_effects(i,:) + (T_ij * forces(j,:)')';
                flow_effects(j,:) = flow_effects(j,:) + (T_ji * forces(i,:)')';
            end
        end
        
        velocities = forces/gamma + flow_effects;
        
        % Adaptive time step control
        max_velocity = max(sqrt(sum(velocities.^2, 2)));
        if max_velocity > 0
            required_dt = min(max_dt, max(min_dt, max_displacement / max_velocity));
        else
            required_dt = max_dt;
        end 
   
        fprintf('Typical magnetic force: %.2e N\n', norm(term1 * (term2 + term3 + term4 + term5)));
        fprintf('Typical LJ force: %.2e N\n', norm(F_ij));

        fprintf('dt: %.2e s\n', norm(required_dt));
        % Update positions
        positions = positions + velocities * required_dt;
        
        % Boundary handling
        positions(:,3) = max(particle_radius, positions(:,3));  % Prevent penetration of bottom
        positions(:,3) = min(50e-6, positions(:,3));            % Limit top
        box_size = 22e-6;
        positions(:,1) = max(-box_size/2, min(box_size/2, positions(:,1)));
        positions(:,2) = max(-box_size/2, min(box_size/2, positions(:,2)));
        
        % Update time
        t = t + required_dt;
        current_dt = required_dt;
        
        % Real-time visualization and video frame saving
        if mod(step, frame_skip) == 0 || t >= total_time
            frame_counter = frame_counter + 1;
            
            % Main view
            cla(ax);
            visualize_particles_optimized(ax, positions, particle_radius, current_B, t, velocities, '3D');
            drawnow;
            frame = getframe(fig);
            if ~isequal(size(frame.cdata), [800 1000 3])
                frame.cdata = imresize(frame.cdata, [800 1000]);
            end
            writeVideo(video_writer, frame);

            % Front view
            cla(ax_front);
            visualize_particles_optimized(ax_front, positions, particle_radius, current_B, t, velocities, 'front');
            drawnow;
            frame_front = getframe(fig_front);
            if ~isequal(size(frame_front.cdata), [800 1000 3])
                frame_front.cdata = imresize(frame_front.cdata, [800 1000]);
            end
            writeVideo(video_front, frame_front);
            
            % Top view
            cla(ax_top);
            visualize_particles_optimized(ax_top, positions, particle_radius, current_B, t, velocities, 'top');
            drawnow;
            frame_top = getframe(fig_top);
            if ~isequal(size(frame_top.cdata), [800 1000 3])
                frame_top.cdata = imresize(frame_top.cdata, [800 1000]);
            end
            writeVideo(video_top, frame_top);

            % Save keyframes
            for k = 1:length(keyframe_times)
                if ~keyframe_saved(k) && t >= keyframe_times(k)
                    keyfig = figure('Visible', 'on', 'Color', 'w', 'Position', [100 50 1000 800]);
                    keyax = axes('Parent', keyfig);
                    visualize_particles_optimized(keyax, positions, particle_radius, current_B, t, velocities, '3D');
                    saveas(keyfig, fullfile(output_folder, sprintf('keyframe_%.2fs.fig', keyframe_times(k))));
                    close(keyfig);
                    keyframe_saved(k) = true;
                end
            end    
        end
    end
    
    % Close video files
    close(video_writer);
    close(video_front);
    close(video_top);
    disp('Video saved as: magnetic_chains.mp4');
end

function T_ij = RPY_Tensor_with_Wall(r_i, r_j, a, eta)
    % Free space Oseen tensor
    r = r_i - r_j;
    T_free = RPY_Tensor(r, a, eta);

    % Minimum gap to prevent singularity (e.g., 0.001*a)
    min_gap = 0.01 * a;
    z_j = r_j(3);
    h_j = max(z_j - a, min_gap);  % Effective gap, avoid h_j <= 0

    % Image system and Blake's terms
    r_im_j = [r_j(1:2), -z_j];
    r_ji_im = r_i - r_im_j;
    [G_dipole, G_stokeslet_dipole] = compute_all_terms(r_ji_im, eta);
    G_image = RPY_Tensor(r_ji_im, a, eta);
    ez = [0; 0; 1];
    S_term = 2 *h_j^2 * (eye(3) - 2*(ez*ez')) * G_dipole;  % Stresslet
    D_term = 2 * h_j * (eye(3) - 2*(ez*ez')) * G_stokeslet_dipole;  % Dipole

    T_blake = -G_image + S_term - D_term;  % Blake's tensor

    b = 0.00*a;
    alpha = min(b/(b + h_j), 0.99);
    
    % Slip-adjusted Blake term
    T_blake = (1 - alpha) * T_blake;

    T_ij = T_free + T_blake;
    
end

function T = RPY_Tensor(r_vec, a, eta)
    r = norm(r_vec);
    I = eye(3);
    
    % Handle self-interaction case (r = 0)
    if r < 1e-15
        T = (1/(6*pi*eta*a)) * I; % Self-diffusion coefficient
        return;
    end
    r_hat = r_vec(:)/r;  % Ensure column vector
    rr = r_hat * r_hat'; % Dyadic product
    
    % Choose expression based on distance
    if r >= 2*a  % Non-overlapping case
        T = (1/(8*pi*eta*r)) * ( (I + rr) + (2*a^2)/(3*r^2) * (I - 3*rr) );
    else         % Overlapping case
        T = (1/(6*pi*eta*a)) * ( (1 - 9*r/(32*a)) * I + (3*r/(32*a)) * rr );
    end 
end


function T_ij = Oseen_Tensor_with_Wall(r_i, r_j, a, eta)
    % Free space Oseen tensor
    r = r_i - r_j;
    T_free = Oseen_Tensor(r, eta);

    % Minimum gap to prevent singularity (e.g., 0.001*a)
    min_gap = 0.01 * a;
    z_j = r_j(3);
    h_j = max(z_j - a, min_gap);  % Effective gap, avoid h_j <= 0
    
    % Image system and Blake's terms
    r_im_j = [r_j(1:2), -z_j];
    r_ji_im = r_i - r_im_j;
    [G_dipole, G_stokeslet_dipole] = compute_all_terms(r_ji_im, eta);
    G_image = Oseen_Tensor(r_ji_im, eta);
    ez = [0; 0; 1];
    S_term = 2 *h_j^2 * (eye(3) - 2*(ez*ez')) * G_dipole;  % Stresslet
    D_term = 2 * h_j * (eye(3) - 2*(ez*ez')) * G_stokeslet_dipole;  % Dipole
   
    T_blake =  -G_image + S_term - D_term;  % Blake's tensor    
    b = 0.0*a;
    alpha = min(b/(b + h_j), 0.99);
    
    % Slip-adjusted Blake term
    T_blake = (1 - alpha) * T_blake;
    T_ij = T_free + T_blake; 
    
end

function T = Oseen_Tensor(r_vec, eta)
r = norm(r_vec);
    if r < 1e-15
        T = zeros(3); % Self-interaction is zero
        return;
    end
    r_hat = r_vec(:)/r;  % Ensure column vector
    I = eye(3);
    T = (1/(8*pi*eta*r)) * (I + r_hat*r_hat');
end

function [T_dipole, T_stokeslet_dipole] = compute_all_terms(r_vec, eta)
    r = norm(r_vec);
    if r < 1e-15
        T_dipole = zeros(3); T_stokeslet_dipole = zeros(3);
        return;
    end
    r_hat = r_vec(:)/r;
    I = eye(3);
    % T = (1/(8*pi*eta*r)) * (I + r_hat*r_hat');
    T_dipole = (1/(8*pi*eta*r^3)) * (I - 3*(r_hat*r_hat'));
    e_z = [0;0;1];
    T_stokeslet_dipole = (1/(8*pi*eta*r^2)) * ( (r_hat*e_z' + e_z*r_hat') - (r_hat'*e_z)*(I + 3*(r_hat*r_hat')) );
end

function visualize_particles_optimized(ax, positions, radius, B_field, time, velocities, view_type)
    % Unit conversion
    positions_um = positions * 1e6;
    radius_um = radius * 1e6;
    
    % Calculate velocity magnitude
    velocities_um = velocities * 1e6;
    max_V = max(sqrt(sum(velocities_um.^2, 2)));
    
    hold(ax, 'on');

    % Draw particles
    [sx,sy,sz] = sphere(30);
    for i = 1:size(positions_um,1)
        surf(ax, sx*radius_um+positions_um(i,1),...
             sy*radius_um+positions_um(i,2),...
             sz*radius_um+positions_um(i,3),...
             'FaceColor',[78/255, 123/255, 162/255], 'EdgeColor','none',...
             'AmbientStrength',0.4, 'SpecularStrength',0.6);
    end
    
    % Draw substrate and magnetic field
    [X_plane,Y_plane] = meshgrid(-30:5:30);
    surf(ax, X_plane,Y_plane,zeros(size(X_plane)),...
        'FaceColor',[0.8 0.8 0.8], 'EdgeColor','none', 'FaceAlpha',0.3);
    
    B_dir = B_field/norm(B_field);
    quiver3(ax, 0,0,30, B_dir(1)*5,B_dir(2)*5,B_dir(3)*5,...
        'Color',[0.17, 0.3, 0.4], 'LineWidth',3, 'MaxHeadSize',1, 'AutoScale','off');
    text(ax, B_dir(1)*10, B_dir(2)*10, 30+B_dir(3)*6, 'B',...
        'Color',[0.17, 0.3, 0.4], 'FontSize',14, 'FontWeight','bold');
    
    % Graphics beautification
    axis(ax, 'equal');
    xlabel(ax,'X (μm)', 'FontSize',15);
    ylabel(ax,'Y (μm)', 'FontSize',15); 
    zlabel(ax,'Z (μm)', 'FontSize',15);
    title(ax, sprintf('t = %.2fs | Max velocity = %.2f μm/s', time, max_V),'FontSize',15);
    grid(ax, 'on'); 
    ax.GridAlpha = 0.3;
    
    % Set viewpoint based on view type
    switch view_type
        case '3D'
            view(ax, 3);
        case 'front'
            view(ax, [0 0]);
            zlim(ax, [0 40]);
            daspect(ax, [1 1 1]);
            title(ax, 'Front View: X-Z Plane', 'FontSize',15);
        case 'top'
            view(ax, [0 90]);
            zlim(ax, [0 40]);
            daspect(ax, [1 1 1]);
            title(ax, 'Top View: X-Y Plane', 'FontSize',15);
    end

    xlim(ax, [-30 30]); ylim(ax, [-30 30]); zlim(ax, [0 40]);
    lighting(ax, 'gouraud');
    camlight(ax, 'headlight');
    material(ax, 'shiny');
    hold(ax, 'off');
end
