# Supplementary material for: Transport of enzymatic activity across liquid-liquid interfaces using dynamic assemblies of magnetic particles via field-modulated interactions
Source: Nat Commun. 2026 May 26;17:6872. doi: 10.1038/s41467-026-73696-8 (PMC13388707; doi:10.1038/s41467-026-73696-8)
Supplement: Supplementary file 8 — Source Data [file 41467_2026_73696_MOESM8_ESM.xlsx]

## Sheet: Fig. 2
Fig. 2c									Fig. 2d									Fig. 2f				Fig. 2g
Experiment						Model			Experiment						Model			Frequency (Hz)	Amplitude ratio γ	Phase		Type	h (mm)						Mean	SD
Time (s)	h (mm)			Mean	SD	Time (s)	h (mm)		Time (s)	Number of MAFS			Mean	SD	Time (s)	Number of MAFS		10	1	Phase Ⅰ		Static pillar	2.13	2.34	2.26	2.42	2.28	2.36	2.29833	0.100482
4	2.625	2.36	2.29	2.425	0.17671	4	2.2484		4	321	322	307	316.667	8.3865	4	328.25		10	1.5	Phase Ⅰ		Swinging pillar	2.45	2.62	2.57	2.74	2.56	2.74	2.61333	0.112724
8	2.785	2.66	2.8	2.74833	0.07687	4.11612	2.263		8	294	286	308	296	11.1355	7.36737	298.736		10	2	Phase Ⅰ		Vertical collective	2.92	3.15	3.28	3.15	2.99	2.83	3.05333	0.168365
12	3.2	2.95	3.365	3.17167	0.20895	4.23223	2.27757		12	274	294	302	290	14.4222	7.48348	297.833		10	2.5	Phase Ⅱ		MAFS	6.16	5.95	6.3	5.98	5.88	6.21	6.08	0.166493
16	3.47	3.605	3.745	3.60667	0.13751	4.34835	2.29211		16	254	241	270	255	14.5258	7.5996	296.936		10	3	Phase Ⅱ
20	4.05	4.13	3.845	4.00833	0.147	4.46446	2.30663		20	252	231	221	234.667	15.8219	7.71572	296.045		10	3.5	Phase Ⅱ
24	4.56	4.18	4.38	4.37333	0.19009	4.58058	2.32111		24	227	210	231	222.667	11.1505	7.83183	295.162		10	4	Phase Ⅱ
28	5.04	4.445	4.75	4.745	0.29753	4.6967	2.33557		28	210	191	216	205.667	13.0512	7.94795	294.285		20	1	Phase Ⅰ
32	4.76	5.4	4.87	5.01	0.3422	4.81281	2.34999		32	195	195	191	193.667	2.3094	8	293.893		20	1.5	Phase Ⅰ
36	5.57	4.97	5.45	5.33	0.31749	4.92893	2.36439		36	186	184	190	186.667	3.05505	8.06406	293.414		20	2	Phase Ⅱ
40	5.477	5.787	5.55	5.60467	0.16207	5.04505	2.37875		40	169	177	165	170.333	6.1101	8.18018	292.549		20	2.5	Phase Ⅱ
44	5.93	5.8	5.86	5.86333	0.06506	5.16116	2.39309		44	176	170	169	171.667	3.78594	8.2963	291.691		20	3	Phase Ⅱ
48	5.98	6.3	6.11	6.13	0.16093	5.27728	2.4074		48	157	142	168	155.667	13.0512	8.41241	290.84		20	3.5	Phase Ⅱ
52	6.5275	6.3	6.43	6.41917	0.11414	5.39339	2.42168		52	160	161	152	157.667	4.93288	8.52853	289.994		20	4	Phase Ⅱ
56	6.69	6.52	6.32	6.51	0.1852	5.50951	2.43593		56	138	155	142	145	8.88819	8.64464	289.154		30	1	Phase Ⅲ
60	6.72	7.05	6.68	6.81667	0.20306	5.62563	2.45015		60	146	149	146	147	1.73205	8.76076	288.321		30	1.5	Phase Ⅱ
64	7.07	7.25	6.79	7.03667	0.2318	5.74174	2.46435		64	140	141	145	142	2.64575	8.87688	287.493		30	2	Phase Ⅱ
68	7.08	7.5	7.24	7.27333	0.21197	5.85786	2.47851		68	129	139	140	136	6.08276	8.99299	286.672		30	2.5	Phase Ⅱ
72	7.53	7.722	7.15	7.46733	0.2911	5.97397	2.49265		72	137	121	143	133.667	11.3725	9.10911	285.856		30	3	Phase Ⅱ
76	7.8	7.63	7.33	7.58667	0.23798	6.09009	2.50675		76	134	130	128	130.667	3.05505	9.22523	285.046		30	3.5	Phase Ⅱ
80	7.785	7.365	7.645	7.59833	0.21385	6.20621	2.52083		80	137	131	121	129.667	8.0829	9.34134	284.242		30	4	Phase Ⅱ
84	8.08	7.8225	7.8225	7.90833	0.14867	6.32232	2.53488		84	128	137	120	128.333	8.5049	9.45746	283.443		40	1	Phase Ⅲ
88	8.085	7.47	7.822	7.79233	0.30857	6.43844	2.5489		88	128	130	116	124.667	7.57188	9.57357	282.65		40	1.5	Phase Ⅲ
92	8.12	7.98	7.805	7.96833	0.15782	6.55455	2.5629		92	120	126	124	123.333	3.05505	9.68969	281.863		40	2	Phase Ⅲ
96	7.84	7.937	7.875	7.884	0.04912	6.67067	2.57686		96	114	129	117	120	7.93725	9.80581	281.081		40	2.5	Phase Ⅱ
100	8.4	8.06	7.865	8.10833	0.27076	6.78679	2.5908		100	122	127	126	125	2.64575	9.92192	280.304		40	3	Phase Ⅱ
104	8.227	8.2925	8.277	8.2655	0.03423	6.9029	2.6047		104	124	113	120	119	5.56776	10.038	279.533		40	3.5	Phase Ⅱ
108	8.235	8.1025	8.45	8.2625	0.17537	7.01902	2.61858		108	129	124	116	123	6.55744	10.1541	278.767		40	4	Phase Ⅱ
112	8.17	8.155	8.415	8.24667	0.14597	7.13514	2.63243		112	127	121	129	125.667	4.16333	10.2703	278.007		50	1	Phase Ⅲ
116	8.54	8.1375	7.8225	8.16667	0.35964	7.25125	2.64626		116	117	123	124	121.333	3.78594	10.3864	277.252		50	1.5	Phase Ⅲ
120	8.5255	7.945	8.435	8.30183	0.31232	7.36737	2.66005		120	125	131	105	120.333	13.6137	10.5025	276.502		50	2	Phase Ⅲ
						7.48348	2.67382								10.6186	275.757		50	2.5	Phase Ⅲ
						7.5996	2.68756								10.7347	275.017		50	3	Phase Ⅱ
						7.71572	2.70127								10.8508	274.282		50	3.5	Phase Ⅱ
						7.83183	2.71495								10.967	273.552		50	4	Phase Ⅱ
						7.94795	2.72861								11.0831	272.827		60	1	Phase Ⅲ
						8.06406	2.74224								11.1992	272.106		60	1.5	Phase Ⅲ
						8.18018	2.75584								11.3153	271.391		60	2	Phase Ⅲ
						8.2963	2.76941								11.4314	270.68		60	2.5	Phase Ⅲ
						8.41241	2.78296								11.5475	269.975		60	3	Phase Ⅲ
						8.52853	2.79648								11.6637	269.273		60	3.5	Phase Ⅱ
						8.64464	2.80997								11.7798	268.577		60	4	Phase Ⅱ
						8.76076	2.82343								11.8959	267.885		70	1	Phase Ⅲ
						8.87688	2.83687								12	267.268		70	1.5	Phase Ⅲ
						8.99299	2.85027								12.012	267.197		70	2	Phase Ⅲ
						9.10911	2.86366								12.1281	266.514		70	2.5	Phase Ⅲ
						9.22523	2.87701								12.2442	265.836		70	3	Phase Ⅲ
						9.34134	2.89034								12.3604	265.162		70	3.5	Phase Ⅲ
						9.45746	2.90364								12.4765	264.492		70	4	Phase Ⅱ
						9.57357	2.91691								12.5926	263.827		80	1	Phase Ⅲ
						9.68969	2.93016								12.7087	263.166		80	1.5	Phase Ⅲ
						9.80581	2.94338								12.8248	262.509		80	2	Phase Ⅲ
						9.92192	2.95657								12.9409	261.856		80	2.5	Phase Ⅲ
						10.038	2.96973								13.0571	261.208		80	3	Phase Ⅲ
						10.1541	2.98287								13.1732	260.563		80	3.5	Phase Ⅲ
						10.2703	2.99599								13.2893	259.923		80	4	Phase Ⅲ
						10.3864	3.00907								13.4054	259.287		90	1	Phase Ⅲ
						10.5025	3.02213								13.5215	258.654		90	1.5	Phase Ⅲ
						10.6186	3.03516								13.6376	258.026		90	2	Phase Ⅲ
						10.7347	3.04817								13.7538	257.402		90	2.5	Phase Ⅲ
						10.8508	3.06115								13.8699	256.782		90	3	Phase Ⅲ
						10.967	3.0741								13.986	256.165		90	3.5	Phase Ⅲ
						11.0831	3.08703								14.1021	255.552		90	4	Phase Ⅲ
						11.1992	3.09993								14.2182	254.943		100	1	Phase Ⅲ
						11.3153	3.11281								14.3343	254.338		100	1.5	Phase Ⅲ
						11.4314	3.12566								14.4505	253.737		100	2	Phase Ⅲ
						11.5475	3.13848								14.5666	253.139		100	2.5	Phase Ⅲ
						11.6637	3.15128								14.6827	252.545		100	3	Phase Ⅲ
						11.7798	3.16405								14.7988	251.955		100	3.5	Phase Ⅲ
						11.8959	3.17679								14.9149	251.368		100	4	Phase Ⅲ
						12.012	3.18951								15.031	250.784
						12.1281	3.20221								15.1471	250.205
						12.2442	3.21487								15.2633	249.628
						12.3604	3.22751								15.3794	249.056
						12.4765	3.24013								15.4955	248.486
						12.5926	3.25272								15.6116	247.92
						12.7087	3.26529								15.7277	247.358
						12.8248	3.27783								15.8438	246.799
						12.9409	3.29034								15.96	246.243
						13.0571	3.30283								16	246.052
						13.1732	3.31529								16.0761	245.69
						13.2893	3.32773								16.1922	245.141
						13.4054	3.34014								16.3083	244.595
						13.5215	3.35253								16.4244	244.052
						13.6376	3.36489								16.5405	243.512
						13.7538	3.37723								16.6567	242.975
						13.8699	3.38954								16.7728	242.442
						13.986	3.40183								16.8889	241.912
						14.1021	3.4141								17.005	241.384
						14.2182	3.42633								17.1211	240.86
						14.3343	3.43855								17.2372	240.339
						14.4505	3.45073								17.3533	239.821
						14.5666	3.4629								17.4695	239.305
						14.6827	3.47504								17.5856	238.793
						14.7988	3.48715								17.7017	238.284
						14.9149	3.49924								17.8178	237.777
						15.031	3.51131								17.9339	237.274
						15.1471	3.52335								18.05	236.773
						15.2633	3.53536								18.1662	236.275
						15.3794	3.54735								18.2823	235.78
						15.4955	3.55932								18.3984	235.287
						15.6116	3.57126								18.5145	234.798
						15.7277	3.58318								18.6306	234.311
						15.8438	3.59508								18.7467	233.827
						15.96	3.60695								18.8629	233.345
						16.0761	3.6188								18.979	232.866
						16.1922	3.63062								19.0951	232.39
						16.3083	3.64242								19.2112	231.916
						16.4244	3.65419								19.3273	231.445
						16.5405	3.66594								19.4434	230.977
						16.6567	3.67767								19.5596	230.511
						16.7728	3.68937								19.6757	230.048
						16.8889	3.70105								19.7918	229.587
						17.005	3.71271								19.9079	229.129
						17.1211	3.72434								20	228.767
						17.2372	3.73595								20.024	228.673
						17.3533	3.74753								20.1401	228.22
						17.4695	3.7591								20.2563	227.769
						17.5856	3.77063								20.3724	227.32
						17.7017	3.78215								20.4885	226.874
						17.8178	3.79364								20.6046	226.431
						17.9339	3.80511								20.7207	225.989
						18.05	3.81655								20.8368	225.55
						18.1662	3.82797								20.953	225.114
						18.2823	3.83937								21.0691	224.679
						18.3984	3.85075								21.1852	224.247
						18.5145	3.8621								21.3013	223.817
						18.6306	3.87343								21.4174	223.39
						18.7467	3.88473								21.5335	222.964
						18.8629	3.89602								21.6497	222.541
						18.979	3.90728								21.7658	222.121
						19.0951	3.91851								21.8819	221.702
						19.2112	3.92973								21.998	221.285
						19.3273	3.94092								22.1141	220.871
						19.4434	3.95209								22.2302	220.459
						19.5596	3.96324								22.3464	220.049
						19.6757	3.97436								22.4625	219.641
						19.7918	3.98546								22.5786	219.235
						19.9079	3.99654								22.6947	218.831
						20.024	4.0076								22.8108	218.429
						20.1401	4.01863								22.9269	218.03
						20.2563	4.02964								23.043	217.632
						20.3724	4.04063								23.1592	217.236
						20.4885	4.0516								23.2753	216.843
						20.6046	4.06254								23.3914	216.451
						20.7207	4.07347								23.5075	216.061
						20.8368	4.08437								23.6236	215.674
						20.953	4.09525								23.7397	215.288
						21.0691	4.1061								23.8559	214.904
						21.1852	4.11694								23.972	214.522
						21.3013	4.12775								24	214.43
						21.4174	4.13854								24.0881	214.142
						21.5335	4.14931								24.2042	213.764
						21.6497	4.16005								24.3203	213.387
						21.7658	4.17078								24.4364	213.013
						21.8819	4.18148								24.5526	212.64
						21.998	4.19216								24.6687	212.27
						22.1141	4.20282								24.7848	211.901
						22.2302	4.21346								24.9009	211.533
						22.3464	4.22408								25.017	211.168
						22.4625	4.23467								25.1331	210.805
						22.5786	4.24524								25.2492	210.443
						22.6947	4.2558								25.3654	210.083
						22.8108	4.26633								25.4815	209.724
						22.9269	4.27684								25.5976	209.368
						23.043	4.28732								25.7137	209.013
						23.1592	4.29779								25.8298	208.66
						23.2753	4.30824								25.9459	208.308
						23.3914	4.31866								26.0621	207.959
						23.5075	4.32906								26.1782	207.611
						23.6236	4.33944								26.2943	207.264
						23.7397	4.34981								26.4104	206.919
						23.8559	4.36015								26.5265	206.576
						23.972	4.37046								26.6426	206.235
						24.0881	4.38076								26.7588	205.895
						24.2042	4.39104								26.8749	205.556
						24.3203	4.4013								26.991	205.22
						24.4364	4.41153								27.1071	204.885
						24.5526	4.42175								27.2232	204.551
						24.6687	4.43194								27.3393	204.219
						24.7848	4.44211								27.4555	203.889
						24.9009	4.45226								27.5716	203.56
						25.017	4.4624								27.6877	203.232
						25.1331	4.47251								27.8038	202.906
						25.2492	4.4826								27.9199	202.582
						25.3654	4.49267								28	202.359
						25.4815	4.50272								28.036	202.259
						25.5976	4.51275								28.1521	201.938
						25.7137	4.52276								28.2683	201.618
						25.8298	4.53275								28.3844	201.299
						25.9459	4.54272								28.5005	200.982
						26.0621	4.55267								28.6166	200.667
						26.1782	4.56259								28.7327	200.353
						26.2943	4.5725								28.8488	200.04
						26.4104	4.58239								28.965	199.729
						26.5265	4.59226								29.0811	199.419
						26.6426	4.60211								29.1972	199.111
						26.7588	4.61193								29.3133	198.804
						26.8749	4.62174								29.4294	198.498
						26.991	4.63153								29.5455	198.194
						27.1071	4.6413								29.6617	197.891
						27.2232	4.65105								29.7778	197.589
						27.3393	4.66078								29.8939	197.289
						27.4555	4.67049								30.01	196.99
						27.5716	4.68017								30.1261	196.693
						27.6877	4.68984								30.2422	196.397
						27.8038	4.69949								30.3584	196.102
						27.9199	4.70912								30.4745	195.808
						28.036	4.71874								30.5906	195.516
						28.1521	4.72833								30.7067	195.225
						28.2683	4.7379								30.8228	194.935
						28.3844	4.74745								30.9389	194.647
						28.5005	4.75699								31.0551	194.359
						28.6166	4.7665								31.1712	194.074
						28.7327	4.77599								31.2873	193.789
						28.8488	4.78547								31.4034	193.505
						28.965	4.79493								31.5195	193.223
						29.0811	4.80436								31.6356	192.942
						29.1972	4.81378								31.7518	192.662
						29.3133	4.82318								31.8679	192.384
						29.4294	4.83256								31.984	192.107
						29.5455	4.84192								32	192.068
						29.6617	4.85126								32.1001	191.83
						29.7778	4.86058								32.2162	191.555
						29.8939	4.86989								32.3323	191.282
						30.01	4.87917								32.4485	191.009
						30.1261	4.88844								32.5646	190.738
						30.2422	4.89769								32.6807	190.467
						30.3584	4.90691								32.7968	190.198
						30.4745	4.91612								32.9129	189.93
						30.5906	4.92532								33.029	189.663
						30.7067	4.93449								33.1452	189.397
						30.8228	4.94364								33.2613	189.133
						30.9389	4.95278								33.3774	188.869
						31.0551	4.96189								33.4935	188.607
						31.1712	4.97099								33.6096	188.346
						31.2873	4.98007								33.7257	188.085
						31.4034	4.98913								33.8418	187.826
						31.5195	4.99818								33.958	187.568
						31.6356	5.0072								34.0741	187.311
						31.7518	5.01621								34.1902	187.056
						31.8679	5.0252								34.3063	186.801
						31.984	5.03417								34.4224	186.547
						32.1001	5.04312								34.5385	186.294
						32.2162	5.05205								34.6546	186.043
						32.3323	5.06097								34.7708	185.792
						32.4485	5.06986								34.8869	185.542
						32.5646	5.07874								35.003	185.294
						32.6807	5.0876								35.1191	185.046
						32.7968	5.09645								35.2352	184.8
						32.9129	5.10527								35.3513	184.554
						33.029	5.11408								35.4675	184.31
						33.1452	5.12287								35.5836	184.066
						33.2613	5.13164								35.6997	183.824
						33.3774	5.1404								35.8158	183.582
						33.4935	5.14913								35.9319	183.342
						33.6096	5.15785								36	183.201
						33.7257	5.16655								36.0481	183.102
						33.8418	5.17523								36.1642	182.863
						33.958	5.1839								36.2803	182.626
						34.0741	5.19255								36.3964	182.389
						34.1902	5.20118								36.5125	182.153
						34.3063	5.20979								36.6286	181.918
						34.4224	5.21839								36.7447	181.685
						34.5385	5.22696								36.8609	181.452
						34.6546	5.23553								36.977	181.22
						34.7708	5.24407								37.0931	180.988
						34.8869	5.25259								37.2092	180.758
						35.003	5.2611								37.3253	180.529
						35.1191	5.26959								37.4414	180.301
						35.2352	5.27807								37.5576	180.073
						35.3513	5.28653								37.6737	179.847
						35.4675	5.29497								37.7898	179.621
						35.5836	5.30339								37.9059	179.396
						35.6997	5.31179								38.022	179.172
						35.8158	5.32018								38.1381	178.949
						35.9319	5.32855								38.2542	178.727
						36.0481	5.33691								38.3704	178.506
						36.1642	5.34525								38.4865	178.286
						36.2803	5.35357								38.6026	178.066
						36.3964	5.36187								38.7187	177.847
						36.5125	5.37016								38.8348	177.63
						36.6286	5.37843								38.9509	177.413
						36.7447	5.38668								39.0671	177.196
						36.8609	5.39492								39.1832	176.981
						36.977	5.40314								39.2993	176.767
						37.0931	5.41134								39.4154	176.553
						37.2092	5.41953								39.5315	176.34
						37.3253	5.4277								39.6476	176.128
						37.4414	5.43585								39.7638	175.917
						37.5576	5.44399								39.8799	175.706
						37.6737	5.45211								39.996	175.497
						37.7898	5.46021								40	175.49
						37.9059	5.4683								40.1121	175.288
						38.022	5.47637								40.2282	175.08
						38.1381	5.48443								40.3443	174.873
						38.2542	5.49246								40.4605	174.666
						38.3704	5.50049								40.5766	174.461
						38.4865	5.50849								40.6927	174.256
						38.6026	5.51648								40.8088	174.052
						38.7187	5.52445								40.9249	173.848
						38.8348	5.53241								41.041	173.646
						38.9509	5.54035								41.1572	173.444
						39.0671	5.54828								41.2733	173.243
						39.1832	5.55619								41.3894	173.043
						39.2993	5.56408								41.5055	172.843
						39.4154	5.57196								41.6216	172.644
						39.5315	5.57982								41.7377	172.446
						39.6476	5.58766								41.8539	172.249
						39.7638	5.59549								41.97	172.052
						39.8799	5.6033								42.0861	171.856
						39.996	5.6111								42.2022	171.661
						40.1121	5.61888								42.3183	171.467
						40.2282	5.62665								42.4344	171.273
						40.3443	5.6344								42.5506	171.08
						40.4605	5.64213								42.6667	170.888
						40.5766	5.64985								42.7828	170.696
						40.6927	5.65755								42.8989	170.505
						40.8088	5.66524								43.015	170.315
						40.9249	5.67291								43.1311	170.126
						41.041	5.68057								43.2473	169.937
						41.1572	5.68821								43.3634	169.749
						41.2733	5.69583								43.4795	169.561
						41.3894	5.70344								43.5956	169.375
						41.5055	5.71104								43.7117	169.189
						41.6216	5.71862								43.8278	169.003
						41.7377	5.72618								43.9439	168.819
						41.8539	5.73373								44	168.73
						41.97	5.74126								44.0601	168.635
						42.0861	5.74878								44.1762	168.451
						42.2022	5.75628								44.2923	168.268
						42.3183	5.76377								44.4084	168.086
						42.4344	5.77124								44.5245	167.905
						42.5506	5.7787								44.6406	167.724
						42.6667	5.78614								44.7568	167.544
						42.7828	5.79356								44.8729	167.365
						42.8989	5.80098								44.989	167.186
						43.015	5.80837								45.1051	167.008
						43.1311	5.81575								45.2212	166.83
						43.2473	5.82312								45.3373	166.653
						43.3634	5.83047								45.4534	166.477
						43.4795	5.83781								45.5696	166.301
						43.5956	5.84513								45.6857	166.126
						43.7117	5.85244								45.8018	165.952
						43.8278	5.85973								45.9179	165.778
						43.9439	5.86701								46.034	165.605
						44.0601	5.87427								46.1501	165.432
						44.1762	5.88152								46.2663	165.26
						44.2923	5.88875								46.3824	165.089
						44.4084	5.89597								46.4985	164.918
						44.5245	5.90317								46.6146	164.748
						44.6406	5.91036								46.7307	164.578
						44.7568	5.91753								46.8469	164.409
						44.8729	5.92469								46.963	164.241
						44.989	5.93184								47.0791	164.073
						45.1051	5.93897								47.1952	163.906
						45.2212	5.94609								47.3113	163.739
						45.3373	5.95319								47.4274	163.573
						45.4534	5.96028								47.5435	163.407
						45.5696	5.96735								47.6597	163.242
						45.6857	5.97441								47.7758	163.078
						45.8018	5.98145								47.8919	162.914
						45.9179	5.98848								48	162.762
						46.034	5.9955								48.008	162.751
						46.1501	6.0025								48.1241	162.588
						46.2663	6.00949								48.2402	162.426
						46.3824	6.01646								48.3564	162.265
						46.4985	6.02342								48.4725	162.104
						46.6146	6.03037								48.5886	161.943
						46.7307	6.0373								48.7047	161.783
						46.8469	6.04421								48.8208	161.624
						46.963	6.05112								48.9369	161.465
						47.0791	6.05801								49.053	161.307
						47.1952	6.06488								49.1692	161.149
						47.3113	6.07174								49.2853	160.992
						47.4274	6.07859								49.4014	160.835
						47.5435	6.08542								49.5175	160.679
						47.6597	6.09224								49.6336	160.523
						47.7758	6.09905								49.7497	160.368
						47.8919	6.10584								49.8659	160.213
						48.008	6.11262								49.982	160.059
						48.1241	6.11938								50.0981	159.906
						48.2402	6.12613								50.2142	159.753
						48.3564	6.13287								50.3303	159.6
						48.4725	6.13959								50.4464	159.448
						48.5886	6.1463								50.5626	159.297
						48.7047	6.153								50.6787	159.146
						48.8208	6.15968								50.7948	158.995
						48.9369	6.16635								50.9109	158.845
						49.053	6.173								51.027	158.695
						49.1692	6.17964								51.1431	158.546
						49.2853	6.18627								51.2593	158.398
						49.4014	6.19289								51.3754	158.25
						49.5175	6.19949								51.4915	158.102
						49.6336	6.20608								51.6076	157.955
						49.7497	6.21265								51.7237	157.809
						49.8659	6.21921								51.8398	157.663
						49.982	6.22576								51.956	157.517
						50.0981	6.2323								52	157.462
						50.2142	6.23882								52.0721	157.372
						50.3303	6.24532								52.1882	157.227
						50.4464	6.25182								52.3043	157.083
						50.5626	6.2583								52.4204	156.939
						50.6787	6.26477								52.5365	156.796
						50.7948	6.27123								52.6527	156.653
						50.9109	6.27767								52.7688	156.511
						51.027	6.2841								52.8849	156.369
						51.1431	6.29051								53.001	156.227
						51.2593	6.29692								53.1171	156.086
						51.3754	6.30331								53.2332	155.946
						51.4915	6.30969								53.3494	155.806
						51.6076	6.31605								53.4655	155.666
						51.7237	6.3224								53.5816	155.527
						51.8398	6.32874								53.6977	155.388
						51.956	6.33507								53.8138	155.25
						52.0721	6.34138								53.9299	155.112
						52.1882	6.34768								54.0461	154.975
						52.3043	6.35397								54.1622	154.838
						52.4204	6.36024								54.2783	154.702
						52.5365	6.3665								54.3944	154.566
						52.6527	6.37275								54.5105	154.43
						52.7688	6.37899								54.6266	154.295
						52.8849	6.38521								54.7427	154.16
						53.001	6.39142								54.8589	154.026
						53.1171	6.39762								54.975	153.892
						53.2332	6.40381								55.0911	153.758
						53.3494	6.40998								55.2072	153.625
						53.4655	6.41614								55.3233	153.493
						53.5816	6.42229								55.4394	153.36
						53.6977	6.42843								55.5556	153.229
						53.8138	6.43455								55.6717	153.097
						53.9299	6.44066								55.7878	152.966
						54.0461	6.44676								55.9039	152.836
						54.1622	6.45285								56	152.728
						54.2783	6.45892								56.02	152.705
						54.3944	6.46498								56.1361	152.576
						54.5105	6.47103								56.2522	152.446
						54.6266	6.47707								56.3684	152.317
						54.7427	6.4831								56.4845	152.189
						54.8589	6.48911								56.6006	152.061
						54.975	6.49511								56.7167	151.933
						55.0911	6.5011								56.8328	151.806
						55.2072	6.50707								56.949	151.679
						55.3233	6.51304								57.0651	151.552
						55.4394	6.51899								57.1812	151.426
						55.5556	6.52493								57.2973	151.3
						55.6717	6.53086								57.4134	151.175
						55.7878	6.53677								57.5295	151.05
						55.9039	6.54268								57.6457	150.925
						56.02	6.54857								57.7618	150.801
						56.1361	6.55445								57.8779	150.677
						56.2522	6.56032								57.994	150.554
						56.3684	6.56617								58.1101	150.431
						56.4845	6.57202								58.2262	150.308
						56.6006	6.57785								58.3423	150.186
						56.7167	6.58367								58.4585	150.064
						56.8328	6.58948								58.5746	149.942
						56.949	6.59528								58.6907	149.821
						57.0651	6.60106								58.8068	149.7
						57.1812	6.60683								58.9229	149.579
						57.2973	6.6126								59.039	149.459
						57.4134	6.61835								59.1552	149.34
						57.5295	6.62408								59.2713	149.22
						57.6457	6.62981								59.3874	149.101
						57.7618	6.63553								59.5035	148.983
						57.8779	6.64123								59.6196	148.864
						57.994	6.64692								59.7357	148.746
						58.1101	6.6526								59.8518	148.629
						58.2262	6.65827								59.968	148.511
						58.3423	6.66393								60	148.479
						58.4585	6.66957								60.0841	148.395
						58.5746	6.67521								60.2002	148.278
						58.6907	6.68083								60.3163	148.162
						58.8068	6.68644								60.4324	148.046
						58.9229	6.69204								60.5485	147.93
						59.039	6.69763								60.6647	147.815
						59.1552	6.70321								60.7808	147.701
						59.2713	6.70878								60.8969	147.586
						59.3874	6.71433								61.013	147.472
						59.5035	6.71987								61.1291	147.358
						59.6196	6.72541								61.2452	147.245
						59.7357	6.73093								61.3614	147.132
						59.8518	6.73644								61.4775	147.019
						59.968	6.74194								61.5936	146.906
						60.0841	6.74743								61.7097	146.794
						60.2002	6.7529								61.8258	146.683
						60.3163	6.75837								61.9419	146.571
						60.4324	6.76382								62.0581	146.46
						60.5485	6.76926								62.1742	146.349
						60.6647	6.7747								62.2903	146.239
						60.7808	6.78012								62.4064	146.129
						60.8969	6.78553								62.5225	146.019
						61.013	6.79093								62.6386	145.909
						61.1291	6.79632								62.7548	145.8
						61.2452	6.80169								62.8709	145.691
						61.3614	6.80706								62.987	145.583
						61.4775	6.81242								63.1031	145.475
						61.5936	6.81776								63.2192	145.367
						61.7097	6.82309								63.3353	145.259
						61.8258	6.82842								63.4515	145.152
						61.9419	6.83373								63.5676	145.045
						62.0581	6.83903								63.6837	144.938
						62.1742	6.84432								63.7998	144.832
						62.2903	6.8496								63.9159	144.726
						62.4064	6.85487								64	144.649
						62.5225	6.86013								64.032	144.62
						62.6386	6.86538								64.1482	144.515
						62.7548	6.87062								64.2643	144.41
						62.8709	6.87584								64.3804	144.305
						62.987	6.88106								64.4965	144.2
						63.1031	6.88626								64.6126	144.096
						63.2192	6.89146								64.7287	143.992
						63.3353	6.89664								64.8448	143.888
						63.4515	6.90182								64.961	143.785
						63.5676	6.90698								65.0771	143.682
						63.6837	6.91213								65.1932	143.579
						63.7998	6.91728								65.3093	143.477
						63.9159	6.92241								65.4254	143.375
						64.032	6.92753								65.5415	143.273
						64.1482	6.93264								65.6577	143.171
						64.2643	6.93774								65.7738	143.07
						64.3804	6.94283								65.8899	142.969
						64.4965	6.94791								66.006	142.868
						64.6126	6.95298								66.1221	142.768
						64.7287	6.95804								66.2382	142.668
						64.8448	6.96309								66.3543	142.568
						64.961	6.96813								66.4705	142.469
						65.0771	6.97316								66.5866	142.369
						65.1932	6.97818								66.7027	142.27
						65.3093	6.98319								66.8188	142.172
						65.4254	6.98818								66.9349	142.073
						65.5415	6.99317								67.0511	141.975
						65.6577	6.99815								67.1672	141.877
						65.7738	7.00312								67.2833	141.779
						65.8899	7.00808								67.3994	141.682
						66.006	7.01302								67.5155	141.585
						66.1221	7.01796								67.6316	141.488
						66.2382	7.02289								67.7477	141.392
						66.3543	7.02781								67.8639	141.295
						66.4705	7.03272								67.98	141.2
						66.5866	7.03761								68	141.183
						66.7027	7.0425								68.0961	141.104
						66.8188	7.04738								68.2122	141.008
						66.9349	7.05225								68.3283	140.913
						67.0511	7.05711								68.4444	140.818
						67.1672	7.06195								68.5606	140.724
						67.2833	7.06679								68.6767	140.629
						67.3994	7.07162								68.7928	140.535
						67.5155	7.07644								68.9089	140.441
						67.6316	7.08125								69.025	140.348
						67.7477	7.08605								69.1411	140.254
						67.8639	7.09084								69.2573	140.161
						67.98	7.09562								69.3734	140.068
						68.0961	7.10039								69.4895	139.976
						68.2122	7.10515								69.6056	139.883
						68.3283	7.1099								69.7217	139.791
						68.4444	7.11464								69.8378	139.699
						68.5606	7.11937								69.954	139.608
						68.6767	7.1241								70.0701	139.517
						68.7928	7.12881								70.1862	139.426
						68.9089	7.13351								70.3023	139.335
						69.025	7.13821								70.4184	139.244
						69.1411	7.14289								70.5345	139.154
						69.2573	7.14756								70.6506	139.064
						69.3734	7.15223								70.7668	138.974
						69.4895	7.15688								70.8829	138.884
						69.6056	7.16153								70.999	138.795
						69.7217	7.16617								71.1151	138.706
						69.8378	7.17079								71.2312	138.617
						69.954	7.17541								71.3474	138.528
						70.0701	7.18002								71.4635	138.44
						70.1862	7.18462								71.5796	138.352
						70.3023	7.18921								71.6957	138.264
						70.4184	7.19379								71.8118	138.176
						70.5345	7.19836								71.9279	138.089
						70.6506	7.20292								72	138.035
						70.7668	7.20748								72.044	138.002
						70.8829	7.21202								72.1602	137.915
						70.999	7.21655								72.2763	137.828
						71.1151	7.22108								72.3924	137.742
						71.2312	7.22559								72.5085	137.655
						71.3474	7.2301								72.6246	137.569
						71.4635	7.2346								72.7407	137.483
						71.5796	7.23909								72.8569	137.398
						71.6957	7.24357								72.973	137.313
						71.8118	7.24804								73.0891	137.227
						71.9279	7.2525								73.2052	137.143
						72.044	7.25695								73.3213	137.058
						72.1602	7.26139								73.4374	136.973
						72.2763	7.26583								73.5536	136.889
						72.3924	7.27025								73.6697	136.805
						72.5085	7.27467								73.7858	136.722
						72.6246	7.27907								73.9019	136.638
						72.7407	7.28347								74.018	136.555
						72.8569	7.28786								74.1341	136.472
						72.973	7.29224								74.2502	136.389
						73.0891	7.29661								74.3664	136.306
						73.2052	7.30098								74.4825	136.224
						73.3213	7.30533								74.5986	136.141
						73.4374	7.30967								74.7147	136.059
						73.5536	7.31401								74.8308	135.978
						73.6697	7.31834								74.947	135.896
						73.7858	7.32266								75.0631	135.815
						73.9019	7.32697								75.1792	135.734
						74.018	7.33127								75.2953	135.653
						74.1341	7.33556								75.4114	135.572
						74.2502	7.33984								75.5275	135.491
						74.3664	7.34412								75.6436	135.411
						74.4825	7.34838								75.7598	135.331
						74.5986	7.35264								75.8759	135.251
						74.7147	7.35689								75.992	135.171
						74.8308	7.36113								76	135.166
						74.947	7.36536								76.1081	135.092
						75.0631	7.36959								76.2242	135.013
						75.1792	7.3738								76.3403	134.934
						75.2953	7.37801								76.4565	134.855
						75.4114	7.3822								76.5726	134.776
						75.5275	7.38639								76.6887	134.698
						75.6436	7.39057								76.8048	134.62
						75.7598	7.39475								76.9209	134.542
						75.8759	7.39891								77.037	134.464
						75.992	7.40306								77.1531	134.386
						76.1081	7.40721								77.2693	134.309
						76.2242	7.41135								77.3854	134.231
						76.3403	7.41548								77.5015	134.154
						76.4565	7.4196								77.6176	134.078
						76.5726	7.42371								77.7337	134.001
						76.6887	7.42782								77.8499	133.925
						76.8048	7.43192								77.966	133.848
						76.9209	7.436								78.0821	133.772
						77.037	7.44008								78.1982	133.696
						77.1531	7.44416								78.3143	133.621
						77.2693	7.44822								78.4304	133.545
						77.3854	7.45227								78.5465	133.47
						77.5015	7.45632								78.6627	133.395
						77.6176	7.46036								78.7788	133.32
						77.7337	7.46439								78.8949	133.245
						77.8499	7.46841								79.011	133.171
						77.966	7.47243								79.1271	133.097
						78.0821	7.47643								79.2432	133.023
						78.1982	7.48043								79.3594	132.949
						78.3143	7.48442								79.4755	132.875
						78.4304	7.4884								79.5916	132.801
						78.5465	7.49237								79.7077	132.728
						78.6627	7.49634								79.8238	132.655
						78.7788	7.5003								79.9399	132.582
						78.8949	7.50425								80	132.544
						79.011	7.50819								80.0561	132.509
						79.1271	7.51212								80.1722	132.436
						79.2432	7.51605								80.2883	132.364
						79.3594	7.51997								80.4044	132.292
						79.4755	7.52387								80.5205	132.22
						79.5916	7.52778								80.6366	132.148
						79.7077	7.53167								80.7528	132.076
						79.8238	7.53556								80.8689	132.004
						79.9399	7.53943								80.985	131.933
						80.0561	7.5433								81.1011	131.862
						80.1722	7.54717								81.2172	131.791
						80.2883	7.55102								81.3333	131.72
						80.4044	7.55487								81.4494	131.649
						80.5205	7.55871								81.5656	131.579
						80.6366	7.56254								81.6817	131.509
						80.7528	7.56636								81.7978	131.439
						80.8689	7.57018								81.9139	131.369
						80.985	7.57398								82.03	131.299
						81.1011	7.57778								82.1462	131.229
						81.2172	7.58158								82.2623	131.16
						81.3333	7.58536								82.3784	131.091
						81.4494	7.58914								82.4945	131.022
						81.5656	7.59291								82.6106	130.953
						81.6817	7.59667								82.7267	130.884
						81.7978	7.60042								82.8428	130.815
						81.9139	7.60417								82.959	130.747
						82.03	7.60791								83.0751	130.679
						82.1462	7.61164								83.1912	130.611
						82.2623	7.61536								83.3073	130.543
						82.3784	7.61908								83.4234	130.475
						82.4945	7.62279								83.5395	130.408
						82.6106	7.62649								83.6557	130.34
						82.7267	7.63018								83.7718	130.273
						82.8428	7.63387								83.8879	130.206
						82.959	7.63755								84	130.141
						83.0751	7.64122								84.004	130.139
						83.1912	7.64488								84.1201	130.072
						83.3073	7.64854								84.2362	130.006
						83.4234	7.65219								84.3524	129.939
						83.5395	7.65583								84.4685	129.873
						83.6557	7.65946								84.5846	129.807
						83.7718	7.66309								84.7007	129.741
						83.8879	7.66671								84.8168	129.675
						84.004	7.67032								84.9329	129.61
						84.1201	7.67392								85.049	129.544
						84.2362	7.67752								85.1652	129.479
						84.3524	7.68111								85.2813	129.414
						84.4685	7.68469								85.3974	129.349
						84.5846	7.68827								85.5135	129.284
						84.7007	7.69184								85.6296	129.22
						84.8168	7.6954								85.7458	129.155
						84.9329	7.69895								85.8619	129.091
						85.049	7.7025								85.978	129.027
						85.1652	7.70604								86.0941	128.963
						85.2813	7.70957								86.2102	128.899
						85.3974	7.71309								86.3263	128.835
						85.5135	7.71661								86.4424	128.772
						85.6296	7.72012								86.5586	128.708
						85.7458	7.72363								86.6747	128.645
						85.8619	7.72712								86.7908	128.582
						85.978	7.73061								86.9069	128.519
						86.0941	7.73409								87.023	128.456
						86.2102	7.73757								87.1391	128.394
						86.3263	7.74104								87.2553	128.331
						86.4424	7.7445								87.3714	128.269
						86.5586	7.74795								87.4875	128.207
						86.6747	7.7514								87.6036	128.145
						86.7908	7.75484								87.7197	128.083
						86.9069	7.75827								87.8358	128.021
						87.023	7.7617								87.9519	127.959
						87.1391	7.76512								88	127.934
						87.2553	7.76853								88.0681	127.898
						87.3714	7.77194								88.1842	127.837
						87.4875	7.77533								88.3003	127.776
						87.6036	7.77873								88.4164	127.715
						87.7197	7.78211								88.5325	127.654
						87.8358	7.78549								88.6487	127.593
						87.9519	7.78886								88.7648	127.532
						88.0681	7.79222								88.8809	127.472
						88.1842	7.79558								88.997	127.412
						88.3003	7.79893								89.1131	127.352
						88.4164	7.80228								89.2292	127.292
						88.5325	7.80561								89.3453	127.232
						88.6487	7.80894								89.4615	127.172
						88.7648	7.81227								89.5776	127.113
						88.8809	7.81558								89.6937	127.053
						88.997	7.81889								89.8098	126.994
						89.1131	7.8222								89.9259	126.935
						89.2292	7.82549								90.042	126.876
						89.3453	7.82878								90.1582	126.817
						89.4615	7.83207								90.2743	126.758
						89.5776	7.83534								90.3904	126.7
						89.6937	7.83861								90.5065	126.641
						89.8098	7.84188								90.6226	126.583
						89.9259	7.84513								90.7387	126.525
						90.042	7.84838								90.8548	126.467
						90.1582	7.85163								90.971	126.409
						90.2743	7.85486								91.0871	126.351
						90.3904	7.85809								91.2032	126.293
						90.5065	7.86132								91.3193	126.236
						90.6226	7.86453								91.4354	126.178
						90.7387	7.86774								91.5516	126.121
						90.8548	7.87095								91.6677	126.064
						90.971	7.87415								91.7838	126.007
						91.0871	7.87734								91.8999	125.95
						91.2032	7.88052								92	125.901
						91.3193	7.8837								92.016	125.894
						91.4354	7.88687								92.1321	125.837
						91.5516	7.89004								92.2482	125.781
						91.6677	7.8932								92.3644	125.724
						91.7838	7.89635								92.4805	125.668
						91.8999	7.89949								92.5966	125.612
						92.016	7.90263								92.7127	125.556
						92.1321	7.90577								92.8288	125.501
						92.2482	7.90889								92.9449	125.445
						92.3644	7.91202								93.0611	125.389
						92.4805	7.91513								93.1772	125.334
						92.5966	7.91824								93.2933	125.279
						92.7127	7.92134								93.4094	125.224
						92.8288	7.92443								93.5255	125.169
						92.9449	7.92752								93.6416	125.114
						93.0611	7.93061								93.7578	125.059
						93.1772	7.93368								93.8739	125.004
						93.2933	7.93675								93.99	124.95
						93.4094	7.93982								94.1061	124.895
						93.5255	7.94288								94.2222	124.841
						93.6416	7.94593								94.3383	124.787
						93.7578	7.94897								94.4544	124.733
						93.8739	7.95201								94.5706	124.679
						93.99	7.95505								94.6867	124.625
						94.1061	7.95807								94.8028	124.572
						94.2222	7.96109								94.9189	124.518
						94.3383	7.96411								95.035	124.465
						94.4544	7.96712								95.1512	124.412
						94.5706	7.97012								95.2673	124.359
						94.6867	7.97312								95.3834	124.306
						94.8028	7.97611								95.4995	124.253
						94.9189	7.97909								95.6156	124.2
						95.035	7.98207								95.7317	124.147
						95.1512	7.98504								95.8478	124.095
						95.2673	7.98801								95.964	124.042
						95.3834	7.99097								96	124.026
						95.4995	7.99392								96.0801	123.99
						95.6156	7.99687								96.1962	123.938
						95.7317	7.99981								96.3123	123.886
						95.8478	8.00275								96.4284	123.834
						95.964	8.00568								96.5445	123.782
						96.0801	8.0086								96.6607	123.73
						96.1962	8.01152								96.7768	123.679
						96.3123	8.01443								96.8929	123.627
						96.4284	8.01734								97.009	123.576
						96.5445	8.02024								97.1251	123.525
						96.6607	8.02314								97.2412	123.474
						96.7768	8.02603								97.3574	123.423
						96.8929	8.02891								97.4735	123.372
						97.009	8.03179								97.5896	123.321
						97.1251	8.03466								97.7057	123.27
						97.2412	8.03752								97.8218	123.22
						97.3574	8.04038								97.9379	123.169
						97.4735	8.04324								98.0541	123.119
						97.5896	8.04608								98.1702	123.069
						97.7057	8.04893								98.2863	123.019
						97.8218	8.05176								98.4024	122.969
						97.9379	8.05459								98.5185	122.919
						98.0541	8.05742								98.6346	122.869
						98.1702	8.06024								98.7507	122.819
						98.2863	8.06305								98.8669	122.77
						98.4024	8.06586								98.983	122.72
						98.5185	8.06866								99.0991	122.671
						98.6346	8.07146								99.2152	122.622
						98.7507	8.07425								99.3313	122.573
						98.8669	8.07704								99.4475	122.524
						98.983	8.07982								99.5636	122.475
						99.0991	8.08259								99.6797	122.426
						99.2152	8.08536								99.7958	122.378
						99.3313	8.08812								99.9119	122.329
						99.4475	8.09088								100	122.292
						99.5636	8.09363								100.028	122.281
						99.6797	8.09638								100.144	122.232
						99.7958	8.09912								100.26	122.184
						99.9119	8.10185								100.376	122.136
						100.028	8.10458								100.492	122.088
						100.144	8.1073								100.609	122.04
						100.26	8.11002								100.725	121.992
						100.376	8.11273								100.841	121.944
						100.492	8.11544								100.957	121.897
						100.609	8.11814								101.073	121.849
						100.725	8.12084								101.189	121.802
						100.841	8.12353								101.305	121.755
						100.957	8.12622								101.421	121.708
						101.073	8.1289								101.538	121.66
						101.189	8.13157								101.654	121.614
						101.305	8.13424								101.77	121.567
						101.421	8.1369								101.886	121.52
						101.538	8.13956								102.002	121.473
						101.654	8.14221								102.118	121.427
						101.77	8.14486								102.234	121.38
						101.886	8.1475								102.35	121.334
						102.002	8.15014								102.466	121.288
						102.118	8.15277								102.583	121.242
						102.234	8.1554								102.699	121.196
						102.35	8.15802								102.815	121.15
						102.466	8.16063								102.931	121.104
						102.583	8.16324								103.047	121.058
						102.699	8.16585								103.163	121.012
						102.815	8.16845								103.279	120.967
						102.931	8.17104								103.395	120.921
						103.047	8.17363								103.512	120.876
						103.163	8.17621								103.628	120.831
						103.279	8.17879								103.744	120.786
						103.395	8.18137								103.86	120.741
						103.512	8.18393								103.976	120.696
						103.628	8.1865								104	120.686
						103.744	8.18905								104.092	120.651
						103.86	8.19161								104.208	120.606
						103.976	8.19415								104.324	120.561
						104.092	8.1967								104.44	120.517
						104.208	8.19923								104.557	120.472
						104.324	8.20176								104.673	120.428
						104.44	8.20429								104.789	120.384
						104.557	8.20681								104.905	120.34
						104.673	8.20933								105.021	120.296
						104.789	8.21184								105.137	120.252
						104.905	8.21435								105.253	120.208
						105.021	8.21685								105.369	120.164
						105.137	8.21934								105.485	120.12
						105.253	8.22183								105.602	120.077
						105.369	8.22432								105.718	120.033
						105.485	8.2268								105.834	119.99
						105.602	8.22928								105.95	119.946
						105.718	8.23175								106.066	119.903
						105.834	8.23421								106.182	119.86
						105.95	8.23667								106.298	119.817
						106.066	8.23913								106.414	119.774
						106.182	8.24158								106.531	119.731
						106.298	8.24403								106.647	119.688
						106.414	8.24647								106.763	119.646
						106.531	8.2489								106.879	119.603
						106.647	8.25133								106.995	119.561
						106.763	8.25376								107.111	119.518
						106.879	8.25618								107.227	119.476
						106.995	8.2586								107.343	119.434
						107.111	8.26101								107.459	119.392
						107.227	8.26342								107.576	119.35
						107.343	8.26582								107.692	119.308
						107.459	8.26821								107.808	119.266
						107.576	8.27061								107.924	119.224
						107.692	8.27299								108	119.197
						107.808	8.27538								108.04	119.182
						107.924	8.27775								108.156	119.141
						108.04	8.28013								108.272	119.099
						108.156	8.28249								108.388	119.058
						108.272	8.28486								108.504	119.016
						108.388	8.28721								108.621	118.975
						108.504	8.28957								108.737	118.934
						108.621	8.29192								108.853	118.893
						108.737	8.29426								108.969	118.852
						108.853	8.2966								109.085	118.811
						108.969	8.29893								109.201	118.77
						109.085	8.30126								109.317	118.73
						109.201	8.30359								109.433	118.689
						109.317	8.30591								109.55	118.648
						109.433	8.30822								109.666	118.608
						109.55	8.31053								109.782	118.568
						109.666	8.31284								109.898	118.527
						109.782	8.31514								110.014	118.487
						109.898	8.31744								110.13	118.447
						110.014	8.31973								110.246	118.407
						110.13	8.32202								110.362	118.367
						110.246	8.3243								110.478	118.327
						110.362	8.32658								110.595	118.287
						110.478	8.32885								110.711	118.248
						110.595	8.33112								110.827	118.208
						110.711	8.33338								110.943	118.169
						110.827	8.33564								111.059	118.129
						110.943	8.3379								111.175	118.09
						111.059	8.34015								111.291	118.05
						111.175	8.34239								111.407	118.011
						111.291	8.34464								111.524	117.972
						111.407	8.34687								111.64	117.933
						111.524	8.34911								111.756	117.894
						111.64	8.35133								111.872	117.855
						111.756	8.35356								111.988	117.817
						111.872	8.35578								112	117.812
						111.988	8.35799								112.104	117.778
						112.104	8.3602								112.22	117.739
						112.22	8.3624								112.336	117.701
						112.336	8.36461								112.452	117.662
						112.452	8.3668								112.569	117.624
						112.569	8.36899								112.685	117.585
						112.685	8.37118								112.801	117.547
						112.801	8.37336								112.917	117.509
						112.917	8.37554								113.033	117.471
						113.033	8.37772								113.149	117.433
						113.149	8.37989								113.265	117.395
						113.265	8.38205								113.381	117.357
						113.381	8.38421								113.498	117.32
						113.498	8.38637								113.614	117.282
						113.614	8.38852								113.73	117.244
						113.73	8.39067								113.846	117.207
						113.846	8.39281								113.962	117.169
						113.962	8.39495								114.078	117.132
						114.078	8.39709								114.194	117.095
						114.194	8.39922								114.31	117.057
						114.31	8.40134								114.426	117.02
						114.426	8.40346								114.543	116.983
						114.543	8.40558								114.659	116.946
						114.659	8.4077								114.775	116.909
						114.775	8.4098								114.891	116.873
						114.891	8.41191								115.007	116.836
						115.007	8.41401								115.123	116.799
						115.123	8.41611								115.239	116.763
						115.239	8.4182								115.355	116.726
						115.355	8.42028								115.471	116.69
						115.471	8.42237								115.588	116.653
						115.588	8.42445								115.704	116.617
						115.704	8.42652								115.82	116.581
						115.82	8.42859								115.936	116.545
						115.936	8.43066								116	116.525
						116.052	8.43272								116.052	116.508
						116.168	8.43478								116.168	116.472
						116.284	8.43683								116.284	116.437
						116.4	8.43888								116.4	116.401
						116.517	8.44093								116.517	116.365
						116.633	8.44297								116.633	116.329
						116.749	8.44501								116.749	116.294
						116.865	8.44704								116.865	116.258
						116.981	8.44907								116.981	116.222
						117.097	8.4511								117.097	116.187
						117.213	8.45312								117.213	116.152
						117.329	8.45513								117.329	116.116
						117.445	8.45715								117.445	116.081
						117.562	8.45915								117.562	116.046
						117.678	8.46116								117.678	116.011
						117.794	8.46316								117.794	115.976
						117.91	8.46516								117.91	115.941
						118.026	8.46715								118.026	115.906
						118.142	8.46914								118.142	115.872
						118.258	8.47112								118.258	115.837
						118.374	8.4731								118.374	115.802
						118.49	8.47508								118.49	115.768
						118.607	8.47705								118.607	115.733
						118.723	8.47902								118.723	115.699
						118.839	8.48098								118.839	115.664
						118.955	8.48294								118.955	115.63
						119.071	8.4849								119.071	115.596
						119.187	8.48685								119.187	115.562
						119.303	8.4888								119.303	115.528
						119.419	8.49074								119.419	115.494
						119.536	8.49268								119.536	115.46
						119.652	8.49462								119.652	115.426
						119.768	8.49655								119.768	115.392
						119.884	8.49848								119.884	115.358
						120	8.50041								120	115.325

## Sheet: Fig. 3
Fig. 3c																	Fig. 3e
Frequency (Hz)	γ = 1; h (mm)			Mean	SD	γ = 2; h (mm)			Mean	SD	γ = 3; h (mm)			Mean	SD		Amplitude ratio γ	50 Hz, h (mm)					Mean	SD	70 Hz, h (mm)					Mean	SD	90 Hz, h (mm)					Mean	SD
30	2.89	2.33	2.54	2.59	0.28												1	0.32	0.48	0.32	0.48	0.42	0.404	0.0805	0.42	0.26	0.21	0.21	0.37	0.294	0.09607	0.37	0.32	0.37	0.27	0.27	0.32	0.05
40	2.96	2.57	2.34	2.62	0.31	2.74	2.41	2.29	2.48	0.23							2	0.48	0.53	0.8	0.64	0.53	0.596	0.12818	0.37	0.27	0.32	0.32	0.27	0.31	0.04183	0.27	0.37	0.27	0.32	0.42	0.33	0.06519
50	3.87	3.26	3.03	3.39	0.43	2.97	2.67	2.52	2.72	0.23							3	3.04	1.65	2.4	1.81	2.77	2.334	0.59902	0.69	0.74	0.59	0.53	0.8	0.67	0.10977	0.48	0.37	0.43	0.32	0.48	0.416	0.07021
60	3.13	2.89	2.79	2.94	0.17	4.7	3.91	3.54	4.05	0.59	2.56	2.3	2.74	2.53	0.22		4	2.56	2.02	1.7	2.02	2.08	2.076	0.309	1.6	1.76	1.12	1.7	1.01	1.438	0.34745	0.96	1.12	0.9	1.01	0.85	0.968	0.10426
70	2.8	2.54	2.41	2.58	0.19	5.42	4.7	4.5	4.87	0.48	3.31	3.045	2.75	3.04	0.28
80	2.75	2.54	2.34	2.54	0.2	5.19	4.59	4.37	4.72	0.42	6.74	5.57	5.87	6.06	0.6		Fig. 3f					Fig. 3h							Fig. 3k
90	2.67	2.54	2.38	2.53	0.14	3.61	3.19	2.94	3.25	0.34	8.28	7.07	6.28	7.21	1			Aspect ratio				Bz (mT)	Critical frequecy fc (Hz)			Mean	SD			Count			Mean	SD
100	2.67	2.47	2.25	2.46	0.2	3.12	2.86	2.71	2.89	0.2	5.65	5.34	4.78	5.25	0.44		Amplitude ratio γ	50 Hz	70 Hz	90 Hz		5	50	47	54	50.3333	3.51188		Bz only, 5 mT	1724	1745	1689	1719.33	28.2902
110						2.86	2.48	2.33	2.56	0.27	4.89	3.95	3.73	4.19	0.62		1	9.76898	9.43311	8.44792		10	65	62	70	65.6667	4.04145		5 mT, fc = 50 Hz	599	616	597	604	10.4403
120						2.67	2.48	2.41	2.52	0.13	3.95	3.5	3.27	3.57	0.35		2	5.72931	16.0645	11.7172		15	80	75	83	79.3333	4.04145		10 mT, fc = 65 Hz	420	438	460	439.333	20.0333
130											2.74	2.94	2.48	2.72	0.23		3	1.14539	5.78607	17.3317									15 mT, fc = 80 Hz	315	352	317	328	20.8087
140											2.97	2.78	2.67	2.8	0.15		4	1.2508	1.80343	3.89463
																													Fig. 3l
Fig. 3d																	Fig. 3j													Total area (%)			Mean	SD
Amplitude ratio γ	50 Hz, h (mm)			Mean	SD	70 Hz, h (mm)			Mean	SD	90 Hz, h (mm)			Mean	SD		Bz (mT)	Bz only, h (mm)			Mean	SD	γ = 1, fx = fc, h (mm)			Mean	SD		Bz only, 5 mT	0.382	0.368	0.437	0.395667	0.0364737
1	4.64	3.79	3.41	3.94667	0.62979	3.04	2.77	2.51	2.77333	0.26502	2.99	2.61	2.51	2.70333	0.25325		2.5	1.54	1.17	1.23	1.31333	0.19858							5 mT, fc = 50 Hz	0.31	0.328	0.338	0.325333	0.0141892
2	3.84	3.414	2.99	3.41467	0.425	5.6	4.86	4.48	4.98	0.56956	4.27	3.79	3.54	3.86667	0.37099		5	1.56	1.35	1.25	1.38667	0.15822	3.38	2.97	3.23	3.19333	0.20744		10 mT, fc = 65 Hz	0.205	0.225	0.215	0.215	0.01
3	2.83	2.68	2.51	2.67333	0.1601	4.27	3.79	3.57	3.87667	0.35796	8.28	7.07	6.28	7.21	1.00732		7.5	1.7	1.85	1.59	1.71333	0.13051							15 mT, fc = 80 Hz	0.165	0.194	0.161	0.173333	0.0180093
4	2.83	2.35	2.61	2.59667	0.24028	2.77	2.56	2.45	2.59333	0.16258	4.05	3.79	3.47	3.77	0.29052		10	2.27	1.8	2.06	2.04333	0.23544	5	4.37	4.17	4.51333	0.43317
																	12.5	3.1	2.27	2.63	2.66667	0.41621
																	15	3.26	2.74	2.32	2.77333	0.47089	6.14	5.58	5.11	5.61	0.51565
																	17.5	3.57	2.95	2.69	3.07	0.45211
																	Fig. 3m
																	Particle concentration (μg mm-2)	γ = 1, fx = 50 Hz, h (mm)			Mean	SD	γ = 2, fx = 70 Hz, h (mm)			Mean	SD	γ = 3, fx = 90 Hz, h (mm)			Mean	SD
																	50	2.43	2.69	2.3	2.47333	0.19858	5.12	4.41	3.9	4.47667	0.61273	6.53	5.6	4.86	5.66333	0.8368
																	75	3.26	2.69	2.5	2.81667	0.39552	5.95	4.6	5.24	5.26333	0.6753	7.8	6.65	6.07	6.84	0.88051
																	100	3.46	3.39	2.68	3.17667	0.43155	6.27	5.05	5.37	5.56333	0.63256	8.95	8.38	7.4	8.24333	0.78399
																	125	3.71	3.01	2.81	3.17667	0.47258	7.17	6.14	6.72	6.67667	0.51637	9.5	8.89	8.06	8.81667	0.7228

## Sheet: Fig. 4
Fig. 4c									Fig. 4d							Fig. 4k
Direction (°)	30 Hz	Direction (°)	50 Hz	Direction (°)	70 Hz	Direction (°)	90 Hz		fx (Hz)	Maximum pillar angle (°)			Mean	SD		Node 1		Node 2		Node 2
88.9888	0.00642	88.9888	0.0064	88.9888	0.00412	88.9888	0.00584		30	59.04	55.75	61.39	58.7267	2.83303		X (μm)	Z (μm)	X (μm)	Z (μm)	X (μm)	Z (μm)
86.9663	0.00448	86.9663	0.00451	86.9663	0.00333	86.9663	0.00406		40	47.83	45.86	40.97	44.8867	3.53206		0.25052	-0.20668	0.23382	-0.77453	0.27557	-1.51775
84.9438	0.00646	84.9438	0.00617	84.9438	0.00414	84.9438	0.00421		50	43.15	46.97	39.57	43.23	3.70065		0.22547	-0.21503	0.33403	-0.74948	0.25887	-1.53445
82.9214	0.00932	82.9214	0.0074	82.9214	0.00512	82.9214	0.0034		60	38.95	37.33	40.16	38.8133	1.41994		0.25052	-0.30689	0.20042	-0.72443	0.25887	-1.53445
80.8989	0.0101	80.8989	0.00923	80.8989	0.00543	80.8989	0.00345		70	39.56	37.38	35.6	37.5133	1.98336		0.20042	-0.28184	0.30898	-0.72443	0.28392	-1.50939
78.8764	0.01116	78.8764	0.01132	78.8764	0.00557	78.8764	0.00449		80	26.13	26.57	29.22	27.3067	1.67154		0.23382	-0.28184	0.16701	-0.72443	0.27557	-1.50939
76.8539	0.01365	76.8539	0.01033	76.8539	0.00513	76.8539	0.00368		90	9.93	12.78	9.76	10.8233	1.69665		0.20042	-0.28184	0.30063	-0.70772	0.27557	-1.46764
74.8315	0.01757	74.8315	0.0109	74.8315	0.00587	74.8315	0.00383									0.23382	-0.30689	0.16701	-0.67432	0.25052	-1.46764
72.809	0.02234	72.809	0.01137	72.809	0.0067	72.809	0.0039		Fig. 4e							0.18372	-0.30689	0.30063	-0.70772	0.30063	-1.46764
70.7865	0.02739	70.7865	0.01329	70.7865	0.00718	70.7865	0.00413			Counts of pillar						0.25887	-0.30689	0.13361	-0.70772	0.20042	-1.49269
68.764	0.03571	68.764	0.01716	68.764	0.00747	68.764	0.00402		fx (Hz)	Experiment	Simulation					0.20877	-0.30689	0.27557	-0.70772	0.25887	-1.49269
66.7416	0.04982	66.7416	0.0195	66.7416	0.00769	66.7416	0.00354		30	8	25					0.22547	-0.30689	0.14196	-0.70772	0.22547	-1.49269
64.7191	0.06438	64.7191	0.01948	64.7191	0.00856	64.7191	0.00323		50	13	34					0.22547	-0.30689	0.30063	-0.69937	0.25887	-1.49269
62.6966	0.07477	62.6966	0.01927	62.6966	0.01085	62.6966	0.00352		70	14	36					0.25052	-0.28184	0.09186	-0.69937	0.20042	-1.51775
60.6742	0.07906	60.6742	0.02102	60.6742	0.01286	60.6742	0.0043		90	18	40					0.20042	-0.28184	0.25887	-0.68267	0.25887	-1.51775
58.6517	0.07853	58.6517	0.02596	58.6517	0.01607	58.6517	0.00518									0.27557	-0.29019	0.09186	-0.67432	0.16701	-1.5428
56.6292	0.0676	56.6292	0.02869	56.6292	0.02085	56.6292	0.00531		Fig. 4j							0.16701	-0.28184	0.27557	-0.67432	0.20042	-1.5595
54.6067	0.05213	54.6067	0.03369	54.6067	0.02541	54.6067	0.00543			X (μm)						0.23382	-0.28184	0.13361	-0.67432	0.15866	-1.58455
52.5843	0.04135	52.5843	0.03938	52.5843	0.03001	52.5843	0.00573		Time (s)	Node 1	Node 2					0.14196	-0.25678	0.23382	-0.65762	0.18372	-1.58455
50.5618	0.02882	50.5618	0.03831	50.5618	0.03615	50.5618	0.00688		0.0166	99.5	-101.9					0.20042	-0.25678	0.09186	-0.65762	0.18372	-1.58455
48.5393	0.0255	48.5393	0.0361	48.5393	0.04141	48.5393	0.00771		0.0332	-112.5	120.7					0.14196	-0.25678	0.23382	-0.65762	0.20877	-1.58455
46.5168	0.01507	46.5168	0.03311	46.5168	0.03955	46.5168	0.00746		0.0498	88.9	-101.9					0.18372	-0.25678	0.11691	-0.65762	0.15866	-1.5929
44.4944	0.01985	44.4944	0.04331	44.4944	0.04601	44.4944	0.01211		0.0664	-144.3	120.7					0.14196	-0.25678	0.23382	-0.65762	0.22547	-1.63466
42.4719	0.01347	42.4719	0.04202	42.4719	0.04487	42.4719	0.01049		0.083	78.3	-112.5					0.22547	-0.25678	0.10856	-0.65762	0.14196	-1.61795
40.4494	0.012	40.4494	0.0424	40.4494	0.04383	40.4494	0.01106		0.0996	-112.5	120.7					0.15866	-0.25678	0.23382	-0.65762	0.15866	-1.51775
38.427	0.01142	38.427	0.04025	38.427	0.04958	38.427	0.012		0.1162	88.9	-101.9					0.20877	-0.25678	0.11691	-0.65762	0.20042	-1.51775
36.4045	0.0102	36.4045	0.03581	36.4045	0.05136	36.4045	0.01164		0.1328	-101.9	120.7					0.14196	-0.25678	0.23382	-0.65762	0.20042	-1.51775
34.382	0.00742	34.382	0.03117	34.382	0.04863	34.382	0.01243		0.1494	88.9	-123.1					0.20877	-0.25678	0.05846	-0.65762	0.14196	-1.49269
32.3595	0.00595	32.3595	0.02595	32.3595	0.04161	32.3595	0.01297		0.166	-144.9	99.5					0.16701	-0.25678	0.20042	-0.65762	0.16701	-1.48434
30.3371	0.00522	30.3371	0.02324	30.3371	0.03411	30.3371	0.0151		0.1826	131.3	-123.1					0.22547	-0.25678	0.06681	-0.65762	0.09186	-1.49269
28.3146	0.00409	28.3146	0.01934	28.3146	0.02712	28.3146	0.01595		0.1992	-123.1	99.5					0.14196	-0.24008	0.20877	-0.64927	0.13361	-1.49269
26.2921	0.00431	26.2921	0.01834	26.2921	0.02378	26.2921	0.02061		0.2158	99.5	-70.1					0.23382	-0.24008	0.08351	-0.64927	0.14196	-1.43424
24.2697	0.00349	24.2697	0.01553	24.2697	0.01973	24.2697	0.02305		0.2324	-123.1	131.3					0.13361	-0.24008	0.20042	-0.63257	0.09186	-1.44259
22.2472	0.0034	22.2472	0.01419	22.2472	0.01677	22.2472	0.02669		0.249	120.7	-101.9					0.20877	-0.24008	0.04175	-0.65762	0.16701	-1.44259
20.2247	0.00309	20.2247	0.01105	20.2247	0.01341	20.2247	0.02852		0.2656	-146.1	99.5					0.13361	-0.24008	0.20042	-0.63257	0.09186	-1.46764
18.2022	0.00366	18.2022	0.00949	18.2022	0.01189	18.2022	0.03151		0.2822	131.3	-101.9					0.18372	-0.23173	0.05846	-0.67432	0.16701	-1.44259
16.1798	0.0039	16.1798	0.00754	16.1798	0.01055	16.1798	0.03291		0.2988	-123.1	88.9					0.10856	-0.23173	0.18372	-0.63257	0.13361	-1.44259
14.1573	0.00357	14.1573	0.00582	14.1573	0.00876	14.1573	0.03395		0.3154	131.3	-59.5					0.15866	-0.23173	0.06681	-0.63257	0.22547	-1.44259
12.1348	0.0032	12.1348	0.00573	12.1348	0.00838	12.1348	0.0359		0.332	-112.5	141.9					0.09186	-0.23173	0.15866	-0.63257	0.14196	-1.45929
10.1124	0.00292	10.1124	0.00548	10.1124	0.00741	10.1124	0.04036		0.3486	120.7	-59.5					0.16701	-0.20668	0.04175	-0.64927	0.16701	-1.45929
8.08989	0.00276	8.08989	0.0053	8.08989	0.00704	8.08989	0.03532		0.3652	-112.5	99.5					0.11691	-0.17328	0.13361	-0.63257	0.08351	-1.44259
6.06742	0.00236	6.06742	0.00437	6.06742	0.00568	6.06742	0.03732		0.3818	131.3	-59.5					0.14196	-0.17328	0.05846	-0.63257	0.14196	-1.38413
4.04494	0.00251	4.04494	0.00432	4.04494	0.0052	4.04494	0.0334		0.3984	-112.5	120.7					0.05846	-0.17328	0.18372	-0.63257	0.09186	-1.38413
2.02247	0.00191	2.02247	0.00285	2.02247	0.00348	2.02247	0.02291		0.415	141.9	-59.5					0.08351	-0.17328	0.05846	-0.64927	0.16701	-1.36743
0	0.00408	0	0.00564	0	0.00811	0	0.04016									0.04175	-0.17328	0.14196	-0.64927	0.10856	-1.36743
																0.08351	-0.17328	0.0334	-0.65762	0.16701	-1.36743
																0.08351	-0.17328	0.13361	-0.64927	0.08351	-1.38413
																0.14196	-0.17328	0.0167	-0.65762	0.11691	-1.38413
																0.10856	-0.17328	0.14196	-0.62422	0.05846	-1.38413
																0.11691	-0.16493	0.04175	-0.62422	0.20042	-1.36743
																0.10856	-0.16493	0.16701	-0.59916	0.14196	-1.36743
																0.11691	-0.14823	0.05846	-0.60752	0.20042	-1.36743
																0.08351	-0.14823	0.13361	-0.60752	0.10856	-1.38413
																0.14196	-0.14823	0.05846	-0.60752	0.14196	-1.38413
																0.10856	-0.14823	0.16701	-0.60752	0.08351	-1.38413
																0.13361	-0.14823	0.05846	-0.60752	0.14196	-1.36743
																0.09186	-0.14823	0.13361	-0.60752	0.09186	-1.36743
																0.10856	-0.14823	0.0334	-0.60752	0.13361	-1.36743
																0.08351	-0.14823	0.11691	-0.60752	0.0334	-1.36743
																0.11691	-0.14823	0.04175	-0.60752	0.10856	-1.35908
																0.11691	-0.14823	0.13361	-0.60752	0.06681	-1.35908
																0.14196	-0.14823	0.04175	-0.60752	0.20877	-1.33403
																0.09186	-0.14823	0.20042	-0.60752	0.11691	-1.35908
																0.13361	-0.14823	0.04175	-0.60752	0.18372	-1.33403
																0.09186	-0.14823	0.15866	-0.60752	0.13361	-1.33403
																0.13361	-0.14823	0.04175	-0.60752	0.20042	-1.31733
																0.10856	-0.14823	0.15866	-0.60752	0.11691	-1.31733
																0.15866	-0.14823	0.0167	-0.63257	0.20877	-1.31733
																0.11691	-0.14823	0.16701	-0.64927	0.13361	-1.31733
																0.15866	-0.14823	0.04175	-0.64927	0.20042	-1.26722
																0.10856	-0.14823	0.15866	-0.63257	0.10856	-1.28392
																0.13361	-0.14823	0.04175	-0.60752	0.16701	-1.28392
																0.10856	-0.14823	0.18372	-0.60752	0.13361	-1.28392
																0.14196	-0.13987	0.06681	-0.60752	0.22547	-1.26722
																0.11691	-0.13987	0.18372	-0.59916	0.13361	-1.28392
																0.16701	-0.13987	0.06681	-0.59916	0.22547	-1.26722
																0.11691	-0.14823	0.18372	-0.59916	0.18372	-1.26722
																0.20042	-0.13987	0.04175	-0.59916	0.23382	-1.26722
																0.11691	-0.13987	0.14196	-0.60752	0.16701	-1.26722
																0.18372	-0.13987	0.00835	-0.60752	0.22547	-1.24217
																0.11691	-0.13987	0.16701	-0.60752	0.16701	-1.24217
																0.14196	-0.13987	0.06681	-0.60752	0.25887	-1.24217
																0.09186	-0.12317	0.15866	-0.60752	0.18372	-1.24217
																0.15866	-0.11482	0.06681	-0.60752	0.27557	-1.24217
																0.11691	-0.11482	0.16701	-0.59916	0.16701	-1.25052
																0.20042	-0.08977	0.05846	-0.60752	0.27557	-1.24217
																0.13361	-0.08977	0.18372	-0.60752	0.20042	-1.24217
																0.16701	-0.07307	0.06681	-0.60752	0.25887	-1.24217
																0.11691	-0.07307	0.18372	-0.60752	0.15866	-1.24217
																0.16701	-0.07307	0.04175	-0.62422	0.25887	-1.24217
																0.13361	-0.07307	0.15866	-0.62422	0.16701	-1.24217
																0.25052	-0.07307	0.06681	-0.62422	0.23382	-1.24217
																0.18372	-0.09812	0.16701	-0.62422	0.20042	-1.24217
																0.25052	-0.11482	0.04175	-0.63257	0.30063	-1.21712
																0.16701	-0.11482	0.25052	-0.60752	0.20877	-1.21712
																0.28392	-0.11482	0.14196	-0.59916	0.27557	-1.21712
																0.20042	-0.12317	0.27557	-0.59916	0.23382	-1.21712
																0.25887	-0.12317	0.16701	-0.59916	0.32568	-1.16701
																0.16701	-0.13987	0.25887	-0.59916	0.23382	-1.17537
																0.27557	-0.11482	0.15866	-0.59916	0.32568	-1.17537
																0.18372	-0.12317	0.27557	-0.59916	0.22547	-1.19207
																0.30063	-0.12317	0.20042	-0.59916	0.30898	-1.20042
																0.22547	-0.12317	0.27557	-0.59916	0.25887	-1.20042
																0.25887	-0.12317	0.18372	-0.59916	0.37578	-1.20042
																0.20042	-0.13987	0.27557	-0.59916	0.30063	-1.20042
																0.30898	-0.12317	0.20877	-0.59916	0.37578	-1.21712
																0.27557	-0.12317	0.35073	-0.59916	0.25052	-1.21712
																0.30898	-0.11482	0.20877	-0.60752	0.40084	-1.21712
																0.22547	-0.07307	0.35073	-0.59916	0.30898	-1.21712
																0.30063	-0.06472	0.23382	-0.59916	0.38413	-1.17537
																0.27557	-0.06472	0.33403	-0.59916	0.30898	-1.17537
																0.37578	-0.04802	0.20877	-0.59916	0.37578	-1.17537
																0.28392	-0.04802	0.37578	-0.58246	0.35908	-1.17537
																0.38413	-0.01461	0.27557	-0.58246	0.40084	-1.15031
																0.32568	-0.01461	0.37578	-0.58246	0.35908	-1.15031
																0.40084	0.00209	0.27557	-0.58246	0.42589	-1.14196
																0.33403	-0.01461	0.35908	-0.58246	0.37578	-1.14196
																0.38413	0.01044	0.25887	-0.58246	0.43424	-1.17537
																0.32568	0.01044	0.42589	-0.55741	0.38413	-1.16701
																0.40919	0.02714	0.28392	-0.55741	0.43424	-1.14196
																0.35908	0.02714	0.43424	-0.54071	0.40919	-1.14196
																0.43424	0.03549	0.35073	-0.54071	0.45094	-1.14196
																0.40084	0.03549	0.38413	-0.53236	0.42589	-1.14196
																0.48434	0.01044	0.35908	-0.53236	0.48434	-1.12526
																0.40919	0.01044	0.43424	-0.53236	0.45094	-1.12526
																0.47599	0.01044	0.35908	-0.53236	0.55115	-1.14196
																0.40084	0.00209	0.50939	-0.57411	0.45929	-1.16701
																0.50104	0.00209	0.42589	-0.57411	0.55115	-1.15031
																0.40084	0.00209	0.5261	-0.57411	0.45094	-1.15031
																0.50939	0.01044	0.42589	-0.57411	0.5261	-1.15031
																0.40919	0.05219	0.50104	-0.57411	0.47599	-1.15031
																0.56785	0.03549	0.40084	-0.58246	0.5261	-1.15031
																0.47599	0.03549	0.5261	-0.58246	0.47599	-1.17537
																0.55115	0.03549	0.40919	-0.58246	0.55115	-1.12526
																0.42589	0.01044	0.50104	-0.58246	0.47599	-1.12526
																0.56785	0.00209	0.40084	-0.58246	0.56785	-1.14196
																0.40919	0.00209	0.56785	-0.58246	0.48434	-1.11691
																0.53445	0.00209	0.45094	-0.58246	0.56785	-1.11691
																0.43424	0.00209	0.55115	-0.58246	0.5261	-1.11691
																0.5261	0.00209	0.48434	-0.58246	0.60125	-1.11691
																0.45094	0.00209	0.56785	-0.55741	0.53445	-1.11691
																0.60125	0.01044	0.45929	-0.55741	0.6263	-1.12526
																0.50104	0.01044	0.6263	-0.54071	0.56785	-1.11691
																0.6263	0.01044	0.45094	-0.57411	0.6263	-1.12526
																0.53445	0.01044	0.56785	-0.55741	0.56785	-1.14196
																0.55115	0.02714	0.47599	-0.55741	0.61795	-1.14196
																0.42589	0.02714	0.64301	-0.53236	0.55115	-1.10021
																0.53445	0.02714	0.50104	-0.54071	0.61795	-1.12526
																0.45094	0.00209	0.60125	-0.53236	0.55115	-1.11691
																0.55115	0.00209	0.45929	-0.53236	0.61795	-1.14196
																0.48434	0.00209	0.61795	-0.51566	0.56785	-1.10021
																0.5762	0.00209	0.50939	-0.53236	0.64301	-1.12526
																0.45929	0.00209	0.66806	-0.48225	0.60125	-1.12526
																0.56785	0.01044	0.50939	-0.53236	0.67641	-1.12526
																0.48434	-0.02296	0.56785	-0.50731	0.5929	-1.10021
																0.56785	-0.02296	0.5261	-0.50731	0.67641	-1.11691
																0.53445	-0.03967	0.64301	-0.48225	0.5929	-1.10021
																0.6263	-0.03967	0.56785	-0.48225	0.6263	-1.11691
																0.56785	-0.03967	0.65136	-0.46555	0.5929	-1.09186
																0.60125	-0.03967	0.53445	-0.46555	0.64301	-1.09186
																0.53445	-0.03967	0.64301	-0.4572	0.5762	-1.09186
																0.6263	-0.01461	0.5929	-0.4572	0.65136	-1.10021
																0.55115	0.00209	0.65136	-0.43215	0.6263	-1.10021
																0.60125	0.01044	0.5929	-0.43215	0.65136	-1.10021
																0.53445	0.01044	0.66806	-0.4405	0.61795	-1.10021
																0.61795	0.01044	0.5762	-0.4405	0.69311	-1.10021
																0.50939	0.00209	0.65136	-0.4405	0.64301	-1.09186
																0.5929	0.00209	0.55115	-0.4405	0.70146	-1.09186
																0.50939	0.00209	0.64301	-0.4405	0.61795	-1.09186
																0.56785	0.00209	0.56785	-0.4405	0.66806	-1.07516
																0.50104	-0.01461	0.6263	-0.4405	0.61795	-1.07516
																0.56785	-0.01461	0.56785	-0.4572	0.65136	-1.09186
																0.50939	-0.01461	0.60125	-0.4572	0.6263	-1.07516
																0.60125	-0.01461	0.53445	-0.4572	0.67641	-1.06681
																0.53445	-0.02296	0.56785	-0.4572	0.55115	-1.10021
																0.5762	-0.02296	0.48434	-0.4572	0.69311	-1.09186
																0.5261	-0.02296	0.56785	-0.43215	0.60125	-1.10021
																0.56785	-0.02296	0.50104	-0.43215	0.67641	-1.07516
																0.50104	-0.03967	0.5762	-0.4071	0.5929	-1.07516
																0.5929	-0.02296	0.47599	-0.41545	0.65136	-1.07516
																0.50939	-0.03967	0.5929	-0.4071	0.53445	-1.04175
																0.56785	-0.02296	0.50104	-0.4071	0.6263	-1.0501
																0.53445	-0.01461	0.56785	-0.4071	0.60125	-1.06681
																0.56785	0.03549	0.47599	-0.4071	0.65136	-1.10021
																0.60125	0.03549	0.56785	-0.38205	0.5929	-1.09186
																0.5762	0.06054	0.48434	-0.3904	0.66806	-1.0501
																0.55115	0.05219	0.56785	-0.36534	0.56785	-1.0501
																0.61795	0.07724	0.48434	-0.36534	0.70146	-1.06681
																0.55115	0.06054	0.5762	-0.35699	0.5762	-1.06681
																0.6263	0.07724	0.48434	-0.36534	0.69311	-1.07516
																0.5261	0.07724	0.53445	-0.36534	0.65136	-1.07516
																0.56785	0.07724	0.45929	-0.38205	0.72651	-1.07516
																0.45929	0.07724	0.53445	-0.35699	0.61795	-1.07516
																0.56785	0.07724	0.48434	-0.36534	0.67641	-1.07516
																0.45929	0.06054	0.53445	-0.35699	0.55115	-1.07516
																0.56785	0.1023	0.5261	-0.35699	0.67641	-1.09186
																0.50939	0.1023	0.56785	-0.35699	0.60125	-1.0501
																0.66806	0.12735	0.48434	-0.35699	0.67641	-1.0501
																0.50939	0.12735	0.53445	-0.35699	0.61795	-1.06681
																0.55115	0.1357	0.50104	-0.35699	0.69311	-1.02505
																0.45929	0.1357	0.56785	-0.35699	0.6263	-1.0167
																0.53445	0.1357	0.42589	-0.36534	0.66806	-0.99165
																0.42589	0.1691	0.50104	-0.35699	0.5929	-0.99165
																0.55115	0.1691	0.40084	-0.36534	0.61795	-0.99165
																0.38413	0.1357	0.47599	-0.35699	0.5261	-0.97495
																0.47599	0.1524	0.40084	-0.35699	0.61795	-0.97495
																0.42589	0.1524	0.45929	-0.33194	0.5261	-0.97495
																0.50104	0.1691	0.40919	-0.33194	0.60125	-0.97495
																0.43424	0.1691	0.43424	-0.31524	0.48434	-0.99165
																0.47599	0.17745	0.38413	-0.31524	0.56785	-0.97495
																0.35908	0.17745	0.43424	-0.30689	0.45929	-0.97495
																0.43424	0.17745	0.38413	-0.30689	0.55115	-0.97495
																0.35908	0.17745	0.45929	-0.29019	0.40919	-0.9666
																0.45094	0.19415	0.40084	-0.31524	0.50104	-0.9499
																0.33403	0.1691	0.45094	-0.33194	0.45929	-0.9499
																0.45094	0.17745	0.35908	-0.33194	0.56785	-0.9499
																0.35908	0.1691	0.42589	-0.31524	0.43424	-0.9666
																0.45094	0.19415	0.35908	-0.31524	0.50939	-0.9666
																0.32568	0.17745	0.40919	-0.30689	0.40919	-0.9666
																0.40084	0.21921	0.35073	-0.30689	0.48434	-0.92484
																0.32568	0.19415	0.42589	-0.30689	0.40084	-0.94154
																0.42589	0.24426	0.35908	-0.30689	0.47599	-0.94154
																0.33403	0.21921	0.43424	-0.30689	0.42589	-0.94154
																0.43424	0.25261	0.37578	-0.30689	0.47599	-0.94154
																0.30898	0.21921	0.45094	-0.29019	0.40084	-0.94154
																0.42589	0.21921	0.35073	-0.29019	0.45094	-0.92484
																0.30898	0.19415	0.42589	-0.29019	0.35073	-0.94154
																0.45094	0.21921	0.30898	-0.29019	0.47599	-0.94154
																0.35908	0.21921	0.38413	-0.28184	0.38413	-0.9666
																0.43424	0.22756	0.30898	-0.28184	0.45929	-0.9666
																0.35908	0.22756	0.40084	-0.28184	0.37578	-0.9499
																0.42589	0.24426	0.30898	-0.28184	0.45094	-0.9499
																0.35073	0.25261	0.40919	-0.28184	0.40919	-0.9666
																0.43424	0.25261	0.35908	-0.28184	0.45929	-0.94154
																0.35908	0.25261	0.40084	-0.26514	0.38413	-0.94154
																0.45929	0.25261	0.35073	-0.26514	0.45094	-0.94154
																0.35073	0.22756	0.42589	-0.26514	0.37578	-0.94154
																0.37578	0.22756	0.40084	-0.26514	0.42589	-0.92484
																0.30063	0.21921	0.43424	-0.26514	0.33403	-0.87474
																0.38413	0.21921	0.35908	-0.28184	0.37578	-0.85804
																0.32568	0.20251	0.37578	-0.28184	0.30063	-0.85804
																0.35073	0.20251	0.30898	-0.28184	0.42589	-0.83299
																0.28392	0.19415	0.38413	-0.26514	0.35908	-0.83299
																0.35908	0.21921	0.35073	-0.26514	0.40919	-0.82463
																0.30898	0.22756	0.40084	-0.26514	0.30898	-0.82463
																0.35908	0.24426	0.35073	-0.26514	0.37578	-0.80793
																0.30063	0.24426	0.35908	-0.26514	0.35073	-0.80793
																0.35073	0.25261	0.32568	-0.26514	0.42589	-0.79958
																0.25887	0.24426	0.37578	-0.26514	0.35908	-0.79958
																0.35073	0.24426	0.30898	-0.26514	0.40919	-0.80793
																0.25052	0.21921	0.37578	-0.26514	0.30898	-0.83299
																0.40919	0.20251	0.30063	-0.26514	0.40084	-0.84969
																0.28392	0.19415	0.33403	-0.26514	0.33403	-0.84969
																0.40919	0.24426	0.30898	-0.26514	0.38413	-0.84969
																0.28392	0.24426	0.35073	-0.26514	0.32568	-0.80793
																0.37578	0.24426	0.28392	-0.26514	0.40084	-0.80793
																0.18372	0.19415	0.33403	-0.25678	0.35073	-0.80793
																0.35908	0.21921	0.30063	-0.25678	0.42589	-0.88309
																0.25887	0.20251	0.33403	-0.25678	0.35073	-0.89979
																0.35908	0.20251	0.28392	-0.25678	0.45094	-0.88309
																0.25887	0.19415	0.30898	-0.24008	0.35073	-0.94154
																0.32568	0.20251	0.25052	-0.25678	0.42589	-0.9499
																0.25052	0.19415	0.28392	-0.25678	0.30898	-0.90814
																0.32568	0.22756	0.20042	-0.29019	0.37578	-0.90814
																0.25887	0.22756	0.30898	-0.26514	0.27557	-0.89979
																0.35908	0.26931	0.22547	-0.28184	0.37578	-0.89979
																0.20042	0.22756	0.30898	-0.26514	0.25052	-0.88309
																0.33403	0.24426	0.22547	-0.26514	0.35073	-0.88309
																0.27557	0.22756	0.30063	-0.26514	0.20877	-0.89979
																0.35908	0.25261	0.22547	-0.26514	0.38413	-0.85804
																0.27557	0.21921	0.28392	-0.26514	0.32568	-0.87474
																0.35908	0.24426	0.18372	-0.28184	0.37578	-0.84969
																0.27557	0.20251	0.33403	-0.25678	0.25052	-0.84969
																0.35908	0.25261	0.25052	-0.26514	0.30898	-0.87474
																0.28392	0.20251	0.35073	-0.25678	0.27557	-0.85804
																0.42589	0.25261	0.27557	-0.26514	0.30898	-0.84969
																0.28392	0.22756	0.32568	-0.25678	0.25887	-0.84969
																0.35073	0.24426	0.22547	-0.26514	0.33403	-0.82463
																0.25052	0.24426	0.28392	-0.25678	0.27557	-0.82463
																0.35073	0.24426	0.20877	-0.25678	0.35073	-0.84969
																0.25052	0.21921	0.30063	-0.23173	0.27557	-0.84969
																0.42589	0.22756	0.23382	-0.24008	0.37578	-0.85804
																0.27557	0.22756	0.28392	-0.24008	0.20877	-0.85804
																0.37578	0.24426	0.22547	-0.26514	0.30898	-0.88309
																0.27557	0.20251	0.35073	-0.25678	0.23382	-0.88309
																0.35908	0.22756	0.23382	-0.26514	0.33403	-0.88309
																0.20042	0.19415	0.30898	-0.18998	0.25887	-0.87474
																0.30898	0.22756	0.18372	-0.21503	0.35073	-0.88309
																0.23382	0.21921	0.25887	-0.21503	0.25887	-0.90814
																0.35908	0.22756	0.20042	-0.21503	0.35073	-0.87474
																0.27557	0.22756	0.30063	-0.20668	0.20877	-0.85804
																0.33403	0.25261	0.20042	-0.20668	0.30898	-0.84969
																0.23382	0.27766	0.25887	-0.20668	0.15866	-0.85804
																0.30063	0.31942	0.20877	-0.20668	0.27557	-0.83299
																0.22547	0.31942	0.27557	-0.20668	0.18372	-0.84969
																0.25887	0.34447	0.20042	-0.20668	0.30063	-0.84969
																0.13361	0.30271	0.25887	-0.18998	0.15866	-0.85804
																0.25052	0.30271	0.18372	-0.18998	0.30063	-0.88309
																0.18372	0.30271	0.25887	-0.16493	0.22547	-0.87474
																0.28392	0.31942	0.18372	-0.16493	0.35908	-0.85804
																0.18372	0.27766	0.22547	-0.16493	0.22547	-0.87474
																0.27557	0.29436	0.16701	-0.16493	0.33403	-0.87474
																0.20042	0.27766	0.30063	-0.14823	0.20042	-0.85804
																0.23382	0.27766	0.15866	-0.20668	0.28392	-0.84969
																0.15866	0.27766	0.22547	-0.16493	0.18372	-0.84969
																0.20877	0.27766	0.15866	-0.18998	0.30063	-0.87474
																0.15866	0.27766	0.23382	-0.18998	0.20042	-0.87474
																0.25052	0.27766	0.18372	-0.18998	0.28392	-0.84969
																0.20042	0.27766	0.28392	-0.17328	0.16701	-0.85804
																0.23382	0.29436	0.16701	-0.18998	0.25887	-0.84969
																0.18372	0.27766	0.25052	-0.17328	0.20042	-0.85804
																0.27557	0.29436	0.18372	-0.18998	0.28392	-0.83299
																0.16701	0.27766	0.25052	-0.16493	0.20042	-0.83299
																0.27557	0.30271	0.11691	-0.20668	0.25887	-0.84969
																0.22547	0.29436	0.20877	-0.17328	0.18372	-0.87474
																0.27557	0.31942	0.16701	-0.17328	0.27557	-0.85804
																0.13361	0.25261	0.23382	-0.14823	0.20877	-0.85804
																0.23382	0.32777	0.14196	-0.16493	0.30898	-0.85804
																0.15866	0.32777	0.22547	-0.14823	0.20042	-0.85804
																0.25052	0.32777	0.14196	-0.14823	0.28392	-0.83299
																0.13361	0.30271	0.20042	-0.14823	0.23382	-0.82463
																0.23382	0.30271	0.15866	-0.14823	0.30898	-0.80793
																0.15866	0.30271	0.20042	-0.14823	0.18372	-0.84969
																0.23382	0.30271	0.09186	-0.17328	0.25887	-0.83299
																0.14196	0.30271	0.20877	-0.14823	0.20042	-0.84969
																0.20877	0.34447	0.13361	-0.17328	0.25052	-0.84969
																0.14196	0.32777	0.20877	-0.14823	0.13361	-0.85804
																0.20877	0.32777	0.10856	-0.17328	0.22547	-0.84969
																0.06681	0.27766	0.18372	-0.14823	0.13361	-0.85804
																0.22547	0.35282	0.13361	-0.13987	0.27557	-0.84969
																0.10856	0.31942	0.16701	-0.13987	0.20877	-0.82463
																0.14196	0.36952	0.11691	-0.14823	0.25052	-0.82463
																0.06681	0.35282	0.18372	-0.12317	0.16701	-0.84969
																0.20877	0.40292	0.13361	-0.13987	0.25052	-0.84969
																0.10856	0.36952	0.23382	-0.13987	0.16701	-0.83299
																0.20877	0.37787	0.14196	-0.14823	0.27557	-0.82463
																0.11691	0.34447	0.25052	-0.11482	0.15866	-0.83299
																0.20042	0.36952	0.14196	-0.11482	0.23382	-0.82463
																0.05846	0.30271	0.25052	-0.09812	0.15866	-0.82463
																0.16701	0.35282	0.14196	-0.11482	0.23382	-0.82463
																0.09186	0.32777	0.20042	-0.11482	0.20042	-0.82463
																0.25052	0.40292	0.05846	-0.14823	0.25887	-0.80793
																0.10856	0.40292	0.16701	-0.13987	0.15866	-0.84969
																0.20042	0.41962	0.10856	-0.13987	0.22547	-0.87474
																0.06681	0.37787	0.20042	-0.11482	0.09186	-0.84969
																0.13361	0.39457	0.09186	-0.13987	0.25052	-0.88309
																0.06681	0.37787	0.13361	-0.11482	0.06681	-0.83299
																0.20877	0.39457	0.08351	-0.11482	0.23382	-0.84969
																0.15866	0.39457	0.13361	-0.11482	0.09186	-0.85804
																0.16701	0.39457	0.04175	-0.11482	0.14196	-0.84969
																0.05846	0.35282	0.13361	-0.11482	0.05846	-0.80793
																0.18372	0.40292	0.0167	-0.13987	0.20877	-0.80793
																0.09186	0.37787	0.09186	-0.12317	0.13361	-0.79958
																0.14196	0.40292	0.04175	-0.12317	0.20042	-0.79958
																0.06681	0.37787	0.14196	-0.11482	0.13361	-0.79958
																0.15866	0.39457	0.06681	-0.11482	0.20042	-0.75783
																0.09186	0.36952	0.18372	-0.09812	0.13361	-0.75783
																0.20877	0.39457	0.09186	-0.11482	0.22547	-0.79958
																0.0334	0.35282	0.14196	-0.09812	0.15866	-0.78288
																0.10856	0.37787	0.09186	-0.09812	0.23382	-0.77453
																0.04175	0.36952	0.10856	-0.08977	0.11691	-0.74948
																0.09186	0.37787	0.04175	-0.07307	0.20877	-0.77453
																0.0167	0.35282	0.08351	-0.07307	0.13361	-0.77453
																0.09186	0.37787	0.04175	-0.07307	0.20877	-0.77453
																0.09186	0.37787	0.06681	-0.07307	0.06681	-0.72443
																0.13361	0.37787	0.0167	-0.07307	0.16701	-0.74948
																0.0334	0.35282	0.05846	-0.07307	0.11691	-0.74948
																0.25052	0.42797	0.0334	-0.07307	0.18372	-0.74948
																0.05846	0.37787	0.09186	-0.06472	0.06681	-0.74948
																0.15866	0.45303	0.06681	-0.06472	0.14196	-0.73278
																0.05846	0.45303	0.08351	-0.06472	0.06681	-0.72443
																0.13361	0.49478	0.0334	-0.04802	0.11691	-0.69937
																0.06681	0.49478	0.09186	-0.04802	0.05846	-0.67432
																0.11691	0.59499	0.05846	-0.04802	0.10856	-0.67432
																0.0334	0.58664	0.09186	-0.04802	0.0167	-0.64927
																0.06681	0.58664	0.05846	-0.04802	0.15866	-0.60752
																0.0167	0.56159	0.09186	-0.06472	0.06681	-0.60752
																0.11691	0.56159	0.04175	-0.06472	0.15866	-0.59916
																0.04175	0.50313	0.08351	-0.06472	0.08351	-0.59916
																0.18372	0.51983	0.00835	-0.06472	0.16701	-0.60752
																0.05846	0.53653	0.06681	-0.06472	0.05846	-0.60752
																0.14196	0.56159	-0.0334	-0.08977	0.16701	-0.63257
																-0.00835	0.56159	0.05846	-0.07307	0.09186	-0.63257
																0.08351	0.58664	-0.00835	-0.08977	0.16701	-0.62422
																-0.05846	0.51983	0.04175	-0.08977	0.11691	-0.63257
																0.09186	0.54489	0.00835	-0.08977	0.15866	-0.62422
																0.0334	0.54489	0.08351	-0.08977	0.08351	-0.62422
																0.13361	0.56994	0.00835	-0.09812	0.13361	-0.62422
																0.0334	0.54489	0.10856	-0.07307	0.0167	-0.62422
																0.10856	0.54489	0.0334	-0.07307	0.10856	-0.62422
																-0.00835	0.54489	0.05846	-0.07307	0.05846	-0.62422
																0.0167	0.54489	-0.00835	-0.07307	0.09186	-0.62422
																-0.06681	0.54489	0.10856	-0.03967	0.04175	-0.62422
																0.08351	0.61169	0.00835	-0.03967	0.09186	-0.62422
																-0.0167	0.61169	0.08351	-0.03967	0.0167	-0.62422
																0.0334	0.62004	0.0167	-0.03967	0.08351	-0.60752
																-0.05846	0.62004	0.08351	-0.03967	0.00835	-0.60752
																-0.0167	0.62004	0.00835	-0.03967	0.08351	-0.60752
																-0.05846	0.62004	0.04175	-0.04802	0.06681	-0.62422
																0.04175	0.64509	-0.04175	-0.06472	0.09186	-0.60752
																-0.0167	0.64509	0.0167	-0.04802	0.05846	-0.60752
																0.0167	0.64509	-0.04175	-0.04802	0.10856	-0.60752
																-0.05846	0.64509	0.04175	-0.03967	-0.00835	-0.60752
																0.08351	0.6618	-0.05846	-0.03967	0.0334	-0.60752
																-0.0167	0.6618	0.00835	-0.02296	-0.04175	-0.60752
																0.00835	0.6618	-0.04175	-0.02296	0.05846	-0.59916
																-0.04175	0.64509	0.0167	-0.02296	-0.0167	-0.58246
																-0.05846	0.64509	-0.08351	-0.02296	0.06681	-0.62422
																-0.04175	0.68685	-0.0167	-0.02296	-0.06681	-0.59916
																-0.08351	0.68685	-0.05846	-0.03967	0.04175	-0.60752
																-0.06681	0.72025	-0.0167	-0.03967	0.0167	-0.60752
																-0.0167	0.72025	-0.06681	-0.04802	0.09186	-0.60752
																0.04175	0.7453	0.00835	-0.03967	0.00835	-0.59916
																-0.0334	0.7453	-0.0167	-0.03967	0.04175	-0.59916
																-0.00835	0.7453	-0.0167	-0.04802	-0.04175	-0.58246
																-0.10856	0.68685	-0.0334	-0.01461	0.00835	-0.58246
																-0.09186	0.68685	-0.00835	-0.01461	0.00835	-0.57411
																-0.0334	0.72025	-0.0334	-0.01461	0.05846	-0.55741
																-0.13361	0.72025	0.00835	-0.01461	0.04175	-0.55741
																0.00835	0.73695	-0.04175	-0.01461	0.13361	-0.57411
																-0.05846	0.73695	0.00835	-0.01461	0.06681	-0.57411
																0.00835	0.7453	-0.0334	-0.01461	0.11691	-0.57411
																-0.0334	0.7453	0.05846	0.03549	0.05846	-0.57411
																-0.0167	0.762	-0.0167	0.03549	0.14196	-0.57411
																-0.0334	0.762	0.00835	0.03549	0.0334	-0.57411
																0.0167	0.77035	-0.0334	0.03549	0.10856	-0.57411
																-0.05846	0.77035	0.0334	0.03549	0.0167	-0.57411
																0.00835	0.77035	-0.00835	0.03549	0.09186	-0.57411
																-0.06681	0.77035	0.0334	0.03549	0.05846	-0.57411
																0.0167	0.78706	-0.00835	0.03549	0.10856	-0.57411
																-0.05846	0.77035	0.05846	0.05219	-0.0167	-0.59916
																0.0167	0.79541	-0.04175	0.03549	0.08351	-0.57411
																-0.04175	0.79541	0.05846	0.06054	0.0334	-0.57411
																0.05846	0.79541	-0.00835	0.03549	0.06681	-0.57411
																-0.05846	0.78706	0.0334	0.06054	0.0167	-0.57411
																0.04175	0.79541	-0.0167	0.05219	0.06681	-0.57411
																-0.0334	0.78706	0.05846	0.07724	0.05846	-0.55741
																0.0167	0.79541	0.0167	0.07724	0.08351	-0.55741
																-0.0167	0.79541	0.05846	0.08559	0.05846	-0.55741
																0.05846	0.83716	-0.00835	0.07724	0.10856	-0.55741
																-0.0334	0.83716	0.05846	0.08559	0.05846	-0.55741
																0.06681	0.84551	-0.00835	0.06054	0.13361	-0.55741
																-0.04175	0.82046	0.04175	0.1023	0.08351	-0.55741
																0.04175	0.83716	-0.0334	0.05219	0.11691	-0.55741
																-0.04175	0.83716	0.06681	0.08559	0.04175	-0.54071
																-0.00835	0.83716	0.00835	0.06054	0.08351	-0.54071
																-0.05846	0.83716	0.06681	0.06054	0.0167	-0.54071
																0.0167	0.84551	-0.00835	0.03549	0.11691	-0.54071
																-0.05846	0.84551	0.08351	0.06054	0.05846	-0.53236
																-0.00835	0.84551	0.0167	0.06054	0.13361	-0.53236
																-0.08351	0.83716	0.05846	0.1023	0.06681	-0.53236
																-0.0167	0.83716	-0.06681	0.1023	0.11691	-0.53236
																-0.05846	0.83716	-0.0334	0.1023	0.0167	-0.53236
																0.05846	0.83716	-0.05846	0.1023	0.09186	-0.51566
																-0.05846	0.83716	-0.00835	0.11065	0.0334	-0.50731
																-0.0167	0.83716	-0.0167	0.11065	0.09186	-0.50731
																-0.06681	0.83716	0.0167	0.11065	0.00835	-0.50731
																-0.0167	0.83716	-0.0167	0.1023	0.05846	-0.50731
																-0.05846	0.83716	0.0167	0.11065	0.00835	-0.50731
																-0.05846	0.83716	-0.0167	0.1023	0.08351	-0.53236
																-0.0334	0.86221	0.0334	0.1023	0.05846	-0.53236
																-0.08351	0.86221	0.00835	0.1023	0.14196	-0.53236
																-0.0167	0.88727	0.0167	0.07724	0.08351	-0.53236
																-0.05846	0.88727	-0.0167	0.07724	0.06681	-0.54071
																0.0167	0.90397	-0.00835	0.08559	0.0334	-0.54071
																-0.04175	0.90397	-0.0334	0.07724	0.09186	-0.54071
																0.0167	0.90397	0.00835	0.07724	0.0334	-0.53236
																-0.09186	0.84551	-0.04175	0.06054	0.09186	-0.51566
																-0.0334	0.84551	-0.00835	0.07724	0.0334	-0.51566
																-0.08351	0.84551	-0.00835	0.07724	0.11691	-0.53236
																-0.0167	0.87891	-0.00835	0.07724	0.08351	-0.51566
																-0.05846	0.87891	-0.00835	0.08559	0.11691	-0.50731
																0.0334	0.87891	-0.00835	0.08559	0.08351	-0.50731
																-0.04175	0.87891	-0.00835	0.1023	0.13361	-0.53236
																-0.0167	0.87891	0.00835	0.11065	0.08351	-0.53236
																-0.06681	0.87891	-0.06681	0.06054	0.15866	-0.55741
																0.0167	0.87891	-0.00835	0.08559	0.10856	-0.55741
																-0.06681	0.84551	-0.0167	0.08559	0.15866	-0.54071
																-0.04175	0.83716	-0.00835	0.08559	0.0334	-0.51566
																-0.10856	0.83716	-0.05846	0.08559	0.09186	-0.50731
																-0.00835	0.84551	-0.00835	0.1023	-0.00835	-0.50731
																-0.0334	0.84551	-0.0334	0.1023	0.09186	-0.49061
																0.05846	0.86221	-0.00835	0.11065	0.0334	-0.49061
																-0.0334	0.86221	-0.0167	0.1524	0.11691	-0.49061
																0.0334	0.86221	0.0334	0.1524	0.09186	-0.49061
																-0.04175	0.86221	0.0167	0.1524	0.10856	-0.49061
																0.00835	0.86221	-0.0167	0.1524	0.0167	-0.49061
																-0.06681	0.86221	0.0334	0.1691	0.05846	-0.49061
																-0.00835	0.86221	-0.06681	0.17745	0.0167	-0.49061
																-0.09186	0.84551	-0.0167	0.20251	0.08351	-0.49061
																-0.04175	0.84551	-0.08351	0.19415	0.00835	-0.50731
																-0.11691	0.84551	0.00835	0.20251	0.04175	-0.49061
																-0.0167	0.87891	-0.05846	0.20251	0.00835	-0.49061
																-0.06681	0.86221	0.0167	0.25261	0.09186	-0.49061
																-0.04175	0.88727	-0.10856	0.20251	0.05846	-0.49061
																0.00835	0.88727	-0.05846	0.21921	0.10856	-0.49061
																-0.05846	0.88727	-0.13361	0.19415	0.0334	-0.49061
																-0.00835	0.91232	-0.06681	0.22756	0.06681	-0.51566
																-0.05846	0.91232	-0.17537	0.20251	-0.0334	-0.51566
																0.0167	0.91232	-0.10856	0.22756	-0.00835	-0.51566
																-0.10856	0.91232	-0.15866	0.21921	-0.05846	-0.51566
																-0.0167	0.91232	-0.08351	0.25261	-0.0334	-0.51566
																-0.13361	0.87891	-0.15866	0.22756	-0.10856	-0.51566
																-0.09186	0.87891	-0.06681	0.24426	-0.04175	-0.53236
																-0.18372	0.84551	-0.14196	0.21921	-0.09186	-0.53236
																-0.10856	0.84551	-0.05846	0.25261	0.00835	-0.53236
																-0.18372	0.84551	-0.15866	0.22756	-0.05846	-0.53236
																-0.11691	0.84551	-0.08351	0.27766	0.0167	-0.53236
																-0.14196	0.83716	-0.10856	0.27766	-0.06681	-0.53236
																-0.08351	0.84551	-0.0167	0.29436	-0.00835	-0.53236
																-0.15866	0.83716	-0.09186	0.27766	-0.05846	-0.53236
																-0.00835	0.86221	-0.05846	0.29436	-0.00835	-0.53236
																-0.10856	0.81211	-0.13361	0.27766	-0.11691	-0.53236
																-0.0334	0.83716	-0.04175	0.27766	-0.08351	-0.53236
																-0.10856	0.83716	-0.10856	0.21921	-0.11691	-0.53236
																-0.15866	0.82046	-0.05846	0.26931	-0.06681	-0.53236
																-0.09186	0.82046	-0.17537	0.22756	-0.13361	-0.53236
																-0.10856	0.82046	-0.05846	0.26931	-0.09186	-0.53236
																-0.05846	0.82046	-0.11691	0.26931	-0.14196	-0.53236
																-0.13361	0.82046	-0.04175	0.29436	-0.13361	-0.53236
																-0.10856	0.82046	-0.11691	0.29436	-0.20877	-0.53236
																-0.18372	0.81211	-0.0334	0.29436	-0.10856	-0.53236
																-0.09186	0.81211	-0.11691	0.29436	-0.18372	-0.53236
																-0.17537	0.79541	-0.0334	0.30271	-0.09186	-0.53236
																-0.08351	0.81211	-0.13361	0.29436	-0.15866	-0.53236
																-0.14196	0.81211	-0.09186	0.29436	-0.05846	-0.53236
																-0.0334	0.83716	-0.20042	0.27766	-0.15866	-0.53236
																-0.13361	0.82046	-0.18372	0.29436	-0.06681	-0.53236
																-0.10856	0.82046	-0.20042	0.26931	-0.20042	-0.53236
																-0.18372	0.78706	-0.17537	0.26931	-0.09186	-0.51566
																-0.15866	0.78706	-0.23382	0.25261	-0.17537	-0.51566
																-0.18372	0.79541	-0.17537	0.26931	-0.09186	-0.54071
																-0.13361	0.84551	-0.25052	0.24426	-0.23382	-0.57411
																-0.18372	0.84551	-0.17537	0.26931	-0.11691	-0.57411
																-0.11691	0.86221	-0.23382	0.25261	-0.17537	-0.55741
																-0.23382	0.84551	-0.17537	0.26931	-0.10856	-0.55741
																-0.11691	0.84551	-0.23382	0.25261	-0.17537	-0.55741
																-0.15866	0.84551	-0.15866	0.26931	-0.10856	-0.55741
																-0.06681	0.86221	-0.25052	0.24426	-0.17537	-0.55741
																-0.17537	0.86221	-0.18372	0.27766	-0.08351	-0.55741
																-0.08351	0.87891	-0.25887	0.26931	-0.20877	-0.55741
																-0.20042	0.87891	-0.20042	0.27766	-0.11691	-0.55741
																-0.17537	0.87891	-0.28392	0.25261	-0.18372	-0.55741
																-0.28392	0.83716	-0.22547	0.27766	-0.11691	-0.55741
																-0.18372	0.84551	-0.27557	0.26931	-0.22547	-0.55741
																-0.25887	0.83716	-0.25887	0.26931	-0.17537	-0.55741
																-0.17537	0.86221	-0.30898	0.25261	-0.22547	-0.55741
																-0.25887	0.86221	-0.23382	0.30271	-0.15866	-0.55741
																-0.17537	0.87891	-0.32568	0.27766	-0.25052	-0.55741
																-0.25052	0.87891	-0.22547	0.30271	-0.20042	-0.57411
																-0.20877	0.87891	-0.30063	0.26931	-0.27557	-0.57411
																-0.30063	0.86221	-0.25887	0.27766	-0.23382	-0.57411
																-0.23382	0.87891	-0.32568	0.26931	-0.28392	-0.57411
																-0.25887	0.87891	-0.22547	0.30271	-0.20042	-0.57411
																-0.18372	0.90397	-0.30063	0.29436	-0.27557	-0.57411
																-0.25887	0.88727	-0.25052	0.30271	-0.18372	-0.57411
																-0.20877	0.88727	-0.30898	0.29436	-0.23382	-0.57411
																-0.30898	0.87891	-0.22547	0.29436	-0.20042	-0.57411
																-0.25052	0.87891	-0.35073	0.25261	-0.23382	-0.57411
																-0.33403	0.84551	-0.22547	0.31942	-0.18372	-0.57411
																-0.18372	0.90397	-0.30898	0.29436	-0.30063	-0.58246
																-0.25052	0.90397	-0.25052	0.30271	-0.22547	-0.53236
																-0.14196	0.91232	-0.35073	0.27766	-0.25052	-0.50731
																-0.22547	0.88727	-0.28392	0.29436	-0.23382	-0.50731
																-0.14196	0.91232	-0.35908	0.26931	-0.28392	-0.50731
																-0.22547	0.90397	-0.27557	0.27766	-0.23382	-0.50731
																-0.20042	0.90397	-0.35073	0.26931	-0.20877	-0.53236
																-0.25887	0.90397	-0.27557	0.29436	-0.13361	-0.53236
																-0.20877	0.90397	-0.35908	0.27766	-0.22547	-0.50731
																-0.30063	0.90397	-0.22547	0.34447	-0.25052	-0.49061
																-0.25887	0.90397	-0.35908	0.27766	-0.30898	-0.49061
																-0.28392	0.90397	-0.28392	0.29436	-0.25887	-0.50731
																-0.18372	0.91232	-0.35908	0.27766	-0.33403	-0.50731
																-0.28392	0.90397	-0.25887	0.30271	-0.30898	-0.49061
																-0.20042	0.91232	-0.33403	0.30271	-0.35908	-0.49061
																-0.30898	0.91232	-0.25052	0.31942	-0.28392	-0.49061
																-0.25887	0.91232	-0.33403	0.30271	-0.33403	-0.49061
																-0.33403	0.91232	-0.27557	0.31942	-0.23382	-0.50731
																-0.25887	0.91232	-0.35073	0.31942	-0.30898	-0.49061
																-0.35073	0.91232	-0.25887	0.32777	-0.25887	-0.49061
																-0.27557	0.92902	-0.33403	0.32777	-0.38413	-0.49061
																-0.35908	0.91232	-0.28392	0.35282	-0.22547	-0.49061
																-0.27557	0.92902	-0.38413	0.34447	-0.35073	-0.49061
																-0.32568	0.92902	-0.30898	0.34447	-0.30063	-0.49061
																-0.23382	0.92902	-0.38413	0.30271	-0.40919	-0.49061
																-0.30063	0.92902	-0.32568	0.32777	-0.37578	-0.49061
																-0.25887	0.92902	-0.37578	0.31942	-0.40084	-0.49061
																-0.32568	0.91232	-0.30898	0.31942	-0.27557	-0.49061
																-0.22547	0.91232	-0.42589	0.26931	-0.42589	-0.49061
																-0.42589	0.90397	-0.37578	0.26931	-0.32568	-0.49061
																-0.38413	0.90397	-0.45094	0.22756	-0.37578	-0.49061
																-0.40919	0.88727	-0.30898	0.26931	-0.30898	-0.49061
																-0.30898	0.90397	-0.42589	0.25261	-0.35073	-0.49061
																-0.40919	0.88727	-0.32568	0.27766	-0.32568	-0.49061
																-0.30898	0.88727	-0.40084	0.25261	-0.38413	-0.49061
																-0.40919	0.87891	-0.32568	0.30271	-0.30063	-0.50731
																-0.35908	0.87891	-0.47599	0.29436	-0.37578	-0.51566
																-0.43424	0.87891	-0.33403	0.30271	-0.30063	-0.51566
																-0.32568	0.92902	-0.50939	0.30271	-0.40084	-0.51566
																-0.40919	0.92902	-0.40919	0.32777	-0.37578	-0.51566
																-0.33403	0.92902	-0.47599	0.31942	-0.40084	-0.50731
																-0.45094	0.90397	-0.40919	0.35282	-0.38413	-0.50731
																-0.38413	0.90397	-0.50104	0.35282	-0.42589	-0.50731
																-0.45094	0.90397	-0.47599	0.35282	-0.40919	-0.50731
																-0.43424	0.90397	-0.5428	0.32777	-0.43424	-0.50731
																-0.45094	0.90397	-0.45094	0.35282	-0.37578	-0.50731
																-0.40084	0.90397	-0.55115	0.34447	-0.42589	-0.50731
																-0.48434	0.90397	-0.42589	0.34447	-0.40919	-0.51566
																-0.45094	0.90397	-0.5929	0.30271	-0.42589	-0.51566
																-0.50104	0.90397	-0.48434	0.32777	-0.38413	-0.51566
																-0.45929	0.90397	-0.56785	0.32777	-0.45094	-0.51566
																-0.5261	0.88727	-0.43424	0.32777	-0.45094	-0.51566
																-0.50939	0.88727	-0.5929	0.32777	-0.47599	-0.51566
																-0.5929	0.87891	-0.50939	0.32777	-0.45929	-0.51566
																-0.50939	0.87891	-0.6263	0.31942	-0.5261	-0.51566
																-0.5762	0.86221	-0.55115	0.31942	-0.50104	-0.51566
																-0.48434	0.87891	-0.65136	0.30271	-0.5261	-0.51566
																-0.5428	0.88727	-0.55115	0.31942	-0.45929	-0.51566
																-0.50939	0.88727	-0.6263	0.31942	-0.48434	-0.51566
																-0.64301	0.87891	-0.50939	0.32777	-0.47599	-0.50731
																-0.5929	0.87891	-0.67641	0.30271	-0.50104	-0.49061
																-0.65136	0.87891	-0.5762	0.31942	-0.48434	-0.48225
																-0.5762	0.88727	-0.64301	0.30271	-0.50939	-0.46555
																-0.6263	0.88727	-0.48434	0.30271	-0.45929	-0.46555
																-0.50939	0.93737	-0.66806	0.30271	-0.55115	-0.4572
																-0.5929	0.93737	-0.43424	0.34447	-0.5261	-0.4405
																-0.55115	0.93737	-0.6263	0.30271	-0.60125	-0.41545
																-0.65136	0.93737	-0.5428	0.30271	-0.5428	-0.4405
																-0.5929	0.95407	-0.65136	0.29436	-0.6263	-0.4405
																-0.67641	0.93737	-0.5261	0.30271	-0.56785	-0.4405
																-0.60125	0.93737	-0.67641	0.27766	-0.72651	-0.4405
																-0.67641	0.92902	-0.5929	0.27766	-0.5428	-0.41545
																-0.5929	0.92902	-0.74322	0.26931	-0.67641	-0.41545
																-0.71816	0.92902	-0.64301	0.27766	-0.64301	-0.41545
																-0.6263	0.92902	-0.75157	0.26931	-0.67641	-0.41545
																-0.74322	0.91232	-0.61795	0.27766	-0.5929	-0.4071
																-0.70146	0.92902	-0.74322	0.26931	-0.64301	-0.4071
																-0.75157	0.92902	-0.64301	0.27766	-0.5261	-0.4071
																-0.69311	0.93737	-0.77662	0.27766	-0.66806	-0.41545
																-0.76827	0.95407	-0.65136	0.35282	-0.5929	-0.4071
																-0.69311	0.96242	-0.79332	0.31942	-0.66806	-0.41545
																-0.80167	0.96242	-0.67641	0.35282	-0.60125	-0.43215
																-0.77662	0.95407	-0.75157	0.35282	-0.67641	-0.43215
																-0.75157	0.95407	-0.65136	0.35282	-0.5929	-0.43215
																-0.75157	0.96242	-0.80167	0.34447	-0.71816	-0.43215
																-0.77662	0.97912	-0.71816	0.36952	-0.6263	-0.43215
																-0.71816	0.97912	-0.82672	0.36952	-0.67641	-0.41545
																-0.79332	0.97912	-0.75157	0.39457	-0.66806	-0.41545
																-0.72651	0.97912	-0.88518	0.32777	-0.74322	-0.41545
																-0.79332	0.97912	-0.76827	0.34447	-0.72651	-0.41545
																-0.72651	0.97912	-0.91023	0.34447	-0.80167	-0.41545
																-0.81837	0.97912	-0.77662	0.34447	-0.75157	-0.41545
																-0.76827	0.98747	-0.93528	0.31942	-0.81837	-0.41545
																-0.80167	0.98747	-0.80167	0.32777	-0.74322	-0.41545
																-0.74322	1.00418	-0.91023	0.30271	-0.79332	-0.41545
																-0.77662	1.00418	-0.74322	0.34447	-0.74322	-0.41545
																-0.75157	1.00418	-0.93528	0.31942	-0.80167	-0.41545
																-0.81837	1.00418	-0.77662	0.32777	-0.74322	-0.41545
																-0.77662	1.00418	-0.96033	0.30271	-0.76827	-0.41545
																-0.82672	1.00418	-0.74322	0.34447	-0.70146	-0.41545
																-0.76827	1.01253	-0.86848	0.31942	-0.75157	-0.41545
																-0.88518	1.01253	-0.77662	0.34447	-0.69311	-0.41545
																-0.86848	1.00418	-0.89353	0.31942	-0.72651	-0.41545
																-0.91023	1.00418	-0.82672	0.34447	-0.69311	-0.4071
																-0.77662	1.00418	-0.91858	0.32777	-0.76827	-0.4071
																-0.91858	1.00418	-0.80167	0.34447	-0.70146	-0.4071
																-0.84342	1.02923	-0.89353	0.32777	-0.84342	-0.3904
																-0.89353	1.02923	-0.77662	0.35282	-0.77662	-0.3904
																-0.89353	1.02923	-0.91858	0.31942	-0.82672	-0.3904
																-0.98539	1.01253	-0.77662	0.34447	-0.74322	-0.35699
																-0.89353	1.02923	-0.96868	0.30271	-0.77662	-0.36534
																-0.96868	1.02923	-0.72651	0.34447	-0.75157	-0.36534
																-0.89353	1.05428	-0.85177	0.32777	-0.81837	-0.36534
																-0.91023	1.05428	-0.74322	0.32777	-0.76827	-0.36534
																-0.81837	1.05428	-0.91023	0.29436	-0.84342	-0.3904
																-0.86848	1.05428	-0.74322	0.32777	-0.72651	-0.35699
																-0.84342	1.05428	-0.91858	0.30271	-0.80167	-0.33194
																-0.91023	1.03758	-0.69311	0.32777	-0.77662	-0.33194
																-0.81837	1.03758	-1.04384	0.24426	-0.82672	-0.33194
																-0.89353	1.02923	-0.81837	0.30271	-0.75157	-0.33194
																-0.82672	1.02923	-1.01044	0.25261	-0.80167	-0.33194
																-0.89353	1.02923	-0.72651	0.30271	-0.69311	-0.29019
																-0.82672	1.03758	-0.88518	0.29436	-0.77662	-0.29019
																-0.91858	1.03758	-0.79332	0.30271	-0.74322	-0.29019
																-0.80167	1.06263	-0.85177	0.27766	-0.79332	-0.29019
																-0.91023	1.06263	-0.72651	0.29436	-0.71816	-0.29019
																-0.82672	1.06263	-0.96868	0.25261	-0.79332	-0.29019
																-0.91023	1.06263	-0.69311	0.34447	-0.72651	-0.29019
																-0.88518	1.06263	-0.84342	0.30271	-0.86848	-0.30689
																-0.93528	1.06263	-0.75157	0.32777	-0.80167	-0.30689
																-0.80167	1.08768	-0.80167	0.31942	-0.85177	-0.30689
																-0.91023	1.07933	-0.71816	0.32777	-0.75157	-0.30689
																-0.85177	1.08768	-0.81837	0.31942	-0.82672	-0.30689
																-0.94363	1.08768	-0.71816	0.34447	-0.75157	-0.30689
																-0.86848	1.10438	-0.76827	0.31942	-0.79332	-0.30689
																-0.91023	1.10438	-0.66806	0.34447	-0.74322	-0.30689
																-0.85177	1.13779	-0.82672	0.32777	-0.76827	-0.30689
																-0.89353	1.13779	-0.71816	0.36952	-0.74322	-0.29019
																-0.84342	1.12944	-0.85177	0.31942	-0.77662	-0.29019
																-0.96033	1.12944	-0.76827	0.36952	-0.67641	-0.28184
																-0.82672	1.12944	-0.89353	0.34447	-0.76827	-0.28184
																-0.88518	1.12944	-0.75157	0.37787	-0.69311	-0.28184
																-0.84342	1.12944	-0.86848	0.32777	-0.70146	-0.28184
																-0.89353	1.12944	-0.76827	0.36952	-0.69311	-0.28184
																-0.80167	1.13779	-0.89353	0.32777	-0.72651	-0.28184
																-0.91858	1.13779	-0.70146	0.39457	-0.69311	-0.28184
																-0.81837	1.16284	-0.86848	0.32777	-0.76827	-0.28184
																-0.91023	1.17954	-0.75157	0.36952	-0.69311	-0.28184
																-0.81837	1.18789	-0.85177	0.32777	-0.76827	-0.28184
																-0.88518	1.17954	-0.71816	0.35282	-0.70146	-0.28184
																-0.79332	1.18789	-0.94363	0.27766	-0.77662	-0.28184
																-0.82672	1.18789	-0.77662	0.31942	-0.74322	-0.28184
																-0.71816	1.20459	-0.88518	0.29436	-0.77662	-0.28184
																-0.77662	1.20459	-0.74322	0.31942	-0.71816	-0.28184
																-0.69311	1.20459	-0.85177	0.30271	-0.77662	-0.28184
																-0.77662	1.20459	-0.76827	0.31942	-0.70146	-0.28184
																-0.75157	1.20459	-0.88518	0.30271	-0.74322	-0.28184
																-0.81837	1.20459	-0.80167	0.30271	-0.60125	-0.28184
																-0.76827	1.20459	-0.93528	0.27766	-0.66806	-0.28184
																-0.84342	1.20459	-0.77662	0.32777	-0.65136	-0.28184
																-0.74322	1.20459	-0.96033	0.30271	-0.74322	-0.28184
																-0.75157	1.20459	-0.82672	0.30271	-0.66806	-0.28184
																-0.71816	1.21294	-0.94363	0.27766	-0.72651	-0.28184
																-0.79332	1.21294	-0.81837	0.30271	-0.71816	-0.28184
																-0.67641	1.24635	-0.91858	0.29436	-0.76827	-0.28184
																-0.77662	1.24635	-0.81837	0.29436	-0.67641	-0.28184
																-0.71816	1.24635	-0.91858	0.27766	-0.74322	-0.28184
																-0.77662	1.24635	-0.81837	0.29436	-0.69311	-0.28184
																-0.75157	1.24635	-0.99374	0.26931	-0.77662	-0.26514
																-0.81837	1.22965	-0.86848	0.27766	-0.71816	-0.26514
																-0.72651	1.24635	-0.86848	0.30271	-0.81837	-0.26514
																-0.84342	1.24635	-0.71816	0.34447	-0.69311	-0.25678
																-0.74322	1.2547	-0.82672	0.34447	-0.74322	-0.24008
																-0.85177	1.24635	-0.66806	0.37787	-0.72651	-0.23173
																-0.70146	1.2714	-0.79332	0.37787	-0.74322	-0.23173
																-0.79332	1.2714	-0.69311	0.41962	-0.74322	-0.23173
																-0.71816	1.2714	-0.82672	0.41962	-0.69311	-0.23173
																-0.82672	1.2547	-0.74322	0.44468	-0.74322	-0.23173
																-0.71816	1.2714	-0.80167	0.44468	-0.70146	-0.21503
																-0.82672	1.24635	-0.72651	0.44468	-0.75157	-0.21503
																-0.72651	1.2714	-0.85177	0.41962	-0.67641	-0.20668
																-0.80167	1.2547	-0.75157	0.41962	-0.64301	-0.20668
																-0.70146	1.2547	-0.85177	0.40292	-0.60125	-0.20668
																-0.80167	1.24635	-0.75157	0.41962	-0.66806	-0.20668
																-0.74322	1.24635	-0.81837	0.41962	-0.6263	-0.13987
																-0.81837	1.22965	-0.74322	0.45303	-0.72651	-0.16493
																-0.72651	1.24635	-0.81837	0.46973	-0.74322	-0.16493
																-0.81837	1.24635	-0.72651	0.45303	-0.75157	-0.16493
																-0.70146	1.24635	-0.80167	0.46973	-0.69311	-0.16493
																-0.70146	1.21294	-0.70146	0.47808	-0.70146	-0.16493
																-0.60125	1.22965	-0.82672	0.46973	-0.64301	-0.16493
																-0.66806	1.22965	-0.74322	0.46973	-0.67641	-0.14823
																-0.5762	1.22965	-0.84342	0.46973	-0.65136	-0.13987
																-0.75157	1.22965	-0.75157	0.45303	-0.69311	-0.13987
																-0.6263	1.24635	-0.89353	0.45303	-0.5261	-0.13987
																-0.79332	1.21294	-0.79332	0.45303	-0.61795	-0.13987
																-0.65136	1.20459	-0.91023	0.45303	-0.56785	-0.13987
																-0.77662	1.20459	-0.75157	0.46973	-0.64301	-0.13987
																-0.67641	1.22965	-0.82672	0.46973	-0.60125	-0.13987
																-0.79332	1.21294	-0.75157	0.47808	-0.69311	-0.14823
																-0.70146	1.22965	-0.85177	0.49478	-0.70146	-0.14823
																-0.77662	1.22965	-0.71816	0.49478	-0.71816	-0.14823
																-0.65136	1.24635	-0.82672	0.51983	-0.65136	-0.16493
																-0.76827	1.18789	-0.71816	0.51983	-0.69311	-0.16493
																-0.61795	1.21294	-0.81837	0.47808	-0.66806	-0.16493
																-0.74322	1.20459	-0.66806	0.49478	-0.70146	-0.16493
																-0.66806	1.22965	-0.80167	0.50313	-0.65136	-0.16493
																-0.77662	1.17954	-0.71816	0.50313	-0.70146	-0.16493
																-0.66806	1.18789	-0.80167	0.49478	-0.67641	-0.16493
																-0.72651	1.17954	-0.61795	0.45303	-0.70146	-0.16493
																-0.5929	1.22965	-0.86848	0.46973	-0.65136	-0.17328
																-0.71816	1.18789	-0.70146	0.46973	-0.66806	-0.17328
																-0.64301	1.18789	-0.81837	0.47808	-0.6263	-0.17328
																-0.71816	1.17954	-0.69311	0.47808	-0.74322	-0.17328
																-0.65136	1.18789	-0.74322	0.47808	-0.61795	-0.17328
																-0.75157	1.13779	-0.64301	0.46973	-0.69311	-0.18998
																-0.69311	1.13779	-0.69311	0.46973	-0.64301	-0.17328
																-0.77662	1.12944	-0.6263	0.44468	-0.66806	-0.17328
																-0.65136	1.13779	-0.71816	0.44468	-0.56785	-0.17328
																-0.81837	1.22965	-0.65136	0.42797	-0.66806	-0.17328
																-0.67641	1.3215	-0.75157	0.47808	-0.5929	-0.16493
																-0.75157	1.3048	-0.67641	0.45303	-0.69311	-0.14823
																-0.60125	1.3215	-0.75157	0.47808	-0.65136	-0.14823
																-0.74322	1.29645	-0.69311	0.47808	-0.72651	-0.13987
																-0.61795	1.3215	-0.77662	0.47808	-0.66806	-0.13987
																-0.71816	1.3215	-0.72651	0.49478	-0.79332	-0.16493
																-0.5762	1.34656	-0.82672	0.47808	-0.70146	-0.16493
																-0.74322	1.32985	-0.71816	0.47808	-0.79332	-0.18998
																-0.5929	1.34656	-0.81837	0.46973	-0.72651	-0.18998
																-0.66806	1.34656	-0.70146	0.45303	-0.75157	-0.18998
																-0.69311	1.32985	-0.80167	0.47808	-0.66806	-0.18998
																-0.5762	1.34656	-0.70146	0.49478	-0.69311	-0.18998
																-0.67641	1.34656	-0.79332	0.49478	-0.64301	-0.18998
																-0.77662	1.3215	-0.67641	0.49478	-0.67641	-0.18998
																-0.71816	1.32985	-0.80167	0.49478	-0.64301	-0.18998
																-0.79332	1.3215	-0.71816	0.49478	-0.74322	-0.18998
																-0.65136	1.32985	-0.85177	0.49478	-0.67641	-0.20668
																-0.74322	1.32985	-0.80167	0.49478	-0.72651	-0.18998
																-0.66806	1.32985	-0.72651	0.54489	-0.66806	-0.18998
																-0.72651	1.3215	-0.84342	0.53653	-0.71816	-0.18998
																-0.6263	1.35491	-0.75157	0.53653	-0.64301	-0.18998
																-0.70146	1.34656	-0.82672	0.53653	-0.66806	-0.18998
																-0.65136	1.37161	-0.76827	0.53653	-0.6263	-0.18998
																-0.72651	1.37161	-0.82672	0.53653	-0.66806	-0.18998
																-0.60125	1.39666	-0.77662	0.54489	-0.6263	-0.18998
																-0.76827	1.37161	-0.84342	0.53653	-0.71816	-0.18998
																-0.69311	1.37996	-0.72651	0.54489	-0.65136	-0.18998
																-0.76827	1.37996	-0.81837	0.54489	-0.71816	-0.20668
																-0.66806	1.39666	-0.76827	0.54489	-0.66806	-0.20668
																-0.77662	1.37996	-0.81837	0.56159	-0.71816	-0.18998
																-0.70146	1.37996	-0.75157	0.56994	-0.66806	-0.18998
																-0.79332	1.32985	-0.80167	0.56994	-0.76827	-0.18998
																-0.67641	1.37996	-0.72651	0.56994	-0.66806	-0.18998
																-0.76827	1.37996	-0.81837	0.56994	-0.71816	-0.18998
																-0.70146	1.37996	-0.72651	0.56994	-0.65136	-0.18998
																-0.79332	1.37996	-0.82672	0.56994	-0.69311	-0.18998
																-0.69311	1.37996	-0.75157	0.56994	-0.6263	-0.18998
																-0.75157	1.37996	-0.79332	0.56994	-0.66806	-0.18998
																-0.6263	1.37996	-0.77662	0.56994	-0.60125	-0.18998
																-0.76827	1.37161	-0.71816	0.59499	-0.6263	-0.18998
																-0.66806	1.37161	-0.76827	0.59499	-0.5762	-0.18998
																-0.76827	1.35491	-0.69311	0.62004	-0.61795	-0.18998
																-0.65136	1.37161	-0.76827	0.62004	-0.5929	-0.18998
																-0.79332	1.35491	-0.74322	0.61169	-0.67641	-0.18998
																-0.66806	1.37161	-0.79332	0.61169	-0.61795	-0.17328
																-0.79332	1.37161	-0.74322	0.62004	-0.65136	-0.17328
																-0.67641	1.37996	-0.79332	0.62004	-0.60125	-0.17328
																-0.76827	1.35491	-0.71816	0.62004	-0.69311	-0.17328
																-0.64301	1.35491	-0.77662	0.62004	-0.6263	-0.17328
																-0.74322	1.34656	-0.74322	0.62004	-0.67641	-0.17328
																-0.64301	1.34656	-0.79332	0.63674	-0.56785	-0.17328
																-0.66806	1.34656	-0.69311	0.63674	-0.61795	-0.17328
																-0.5929	1.37161	-0.79332	0.63674	-0.50104	-0.16493
																-0.67641	1.37161	-0.72651	0.64509	-0.50104	-0.16493
																-0.60125	1.37161	-0.80167	0.64509	-0.55115	-0.16493
																-0.72651	1.37996	-0.71816	0.64509	-0.5762	-0.16493
																-0.67641	1.39666	-0.79332	0.6618	-0.55115	-0.16493
																-0.75157	1.39666	-0.67641	0.63674	-0.6263	-0.16493
																-0.69311	1.39666	-0.77662	0.62004	-0.56785	-0.14823
																-0.76827	1.37996	-0.71816	0.61169	-0.5929	-0.14823
																-0.66806	1.37996	-0.76827	0.61169	-0.48434	-0.13987
																-0.71816	1.37996	-0.69311	0.61169	-0.50104	-0.13987
																-0.65136	1.39666	-0.75157	0.61169	-0.45929	-0.13987
																-0.74322	1.39666	-0.72651	0.61169	-0.5762	-0.13987
																-0.69311	1.39666	-0.77662	0.61169	-0.5261	-0.13987
																-0.76827	1.37996	-0.69311	0.62004	-0.55115	-0.13987
																-0.70146	1.37996	-0.76827	0.62004	-0.50939	-0.13987
																-0.72651	1.37996	-0.64301	0.63674	-0.56785	-0.13987
																-0.65136	1.37996	-0.72651	0.63674	-0.50939	-0.13987
																-0.69311	1.37996	-0.66806	0.62004	-0.5428	-0.13987
																-0.61795	1.39666	-0.74322	0.62004	-0.45094	-0.13987
																-0.69311	1.37996	-0.5929	0.62004	-0.5261	-0.13987
																-0.50104	1.43006	-0.70146	0.61169	-0.43424	-0.13987
																-0.61795	1.39666	-0.61795	0.62004	-0.50939	-0.13987
																-0.56785	1.39666	-0.69311	0.59499	-0.45094	-0.13987
																-0.64301	1.39666	-0.56785	0.59499	-0.50104	-0.13987
																-0.56785	1.39666	-0.65136	0.59499	-0.40919	-0.13987
																-0.61795	1.37161	-0.61795	0.59499	-0.40919	-0.13987
																-0.5261	1.39666	-0.6263	0.59499	-0.37578	-0.13987
																-0.60125	1.37996	-0.50104	0.61169	-0.42589	-0.13987
																-0.48434	1.39666	-0.64301	0.59499	-0.42589	-0.13987
																-0.5762	1.39666	-0.5261	0.59499	-0.42589	-0.13987
																-0.50939	1.39666	-0.60125	0.59499	-0.37578	-0.13987
																-0.60125	1.37996	-0.55115	0.58664	-0.43424	-0.13987
																-0.5762	1.37996	-0.64301	0.58664	-0.35908	-0.11482
																-0.61795	1.37996	-0.5261	0.58664	-0.35908	-0.11482
																-0.55115	1.39666	-0.61795	0.58664	-0.35908	-0.14823
																-0.5929	1.39666	-0.5428	0.56994	-0.42589	-0.14823
																-0.50939	1.39666	-0.61795	0.56994	-0.35073	-0.16493
																-0.5762	1.39666	-0.5261	0.56994	-0.42589	-0.16493
																-0.5261	1.39666	-0.5762	0.56994	-0.35908	-0.16493
																-0.5762	1.37996	-0.45929	0.56159	-0.43424	-0.14823
																-0.50939	1.37161	-0.61795	0.56159	-0.37578	-0.14823
																-0.5762	1.37161	-0.50939	0.54489	-0.43424	-0.14823
																-0.48434	1.37161	-0.5929	0.56159	-0.30898	-0.14823
																-0.5261	1.37161	-0.50939	0.56159	-0.37578	-0.14823
																-0.45094	1.37161	-0.55115	0.56159	-0.30898	-0.14823
																-0.50939	1.37161	-0.45929	0.56159	-0.35908	-0.14823
																-0.43424	1.37161	-0.55115	0.56159	-0.30063	-0.14823
																-0.5428	1.37161	-0.45094	0.54489	-0.35073	-0.14823
																-0.43424	1.39666	-0.48434	0.54489	-0.28392	-0.16493
																-0.5261	1.37996	-0.40084	0.53653	-0.32568	-0.17328
																-0.45929	1.39666	-0.42589	0.53653	-0.25052	-0.16493
																-0.5261	1.37996	-0.38413	0.54489	-0.32568	-0.16493
																-0.43424	1.39666	-0.43424	0.53653	-0.23382	-0.16493
																-0.47599	1.39666	-0.42589	0.53653	-0.35073	-0.18998
																-0.40919	1.39666	-0.43424	0.53653	-0.25052	-0.18998
																-0.5261	1.35491	-0.40084	0.53653	-0.25052	-0.18998
																-0.37578	1.39666	-0.50939	0.51983	-0.20042	-0.18998
																-0.43424	1.37996	-0.35908	0.56994	-0.25052	-0.20668
																-0.37578	1.37996	-0.42589	0.56994	-0.15866	-0.20668
																-0.45094	1.37161	-0.38413	0.56994	-0.20042	-0.18998
																-0.38413	1.37161	-0.45929	0.56994	-0.10856	-0.17328
																-0.47599	1.37161	-0.42589	0.56159	-0.20042	-0.17328
																-0.33403	1.37996	-0.43424	0.56159	-0.13361	-0.17328
																-0.40084	1.37996	-0.40084	0.54489	-0.17537	-0.17328
																-0.33403	1.37996	-0.45094	0.54489	-0.22547	-0.17328
																-0.38413	1.37161	-0.37578	0.54489	-0.25052	-0.17328
																-0.30898	1.37161	-0.40919	0.54489	-0.28392	-0.17328
																-0.38413	1.37161	-0.35073	0.54489	-0.22547	-0.17328
																-0.30063	1.37996	-0.43424	0.54489	-0.32568	-0.17328
																-0.35908	1.37996	-0.33403	0.58664	-0.20877	-0.17328
																-0.27557	1.37161	-0.47599	0.56994	-0.23382	-0.17328
																-0.35908	1.37161	-0.37578	0.58664	-0.14196	-0.16493
																-0.30063	1.37161	-0.43424	0.58664	-0.17537	-0.16493
																-0.38413	1.35491	-0.33403	0.58664	-0.10856	-0.16493
																-0.30898	1.35491	-0.43424	0.58664	-0.20877	-0.16493
																-0.35073	1.35491	-0.30898	0.58664	-0.18372	-0.14823
																-0.25052	1.35491	-0.42589	0.59499	-0.22547	-0.14823
																-0.32568	1.35491	-0.35073	0.59499	-0.17537	-0.14823
																-0.25887	1.37161	-0.50104	0.59499	-0.25052	-0.14823
																-0.35073	1.37161	-0.40919	0.59499	-0.13361	-0.14823
																-0.30898	1.37996	-0.50939	0.59499	-0.20042	-0.14823
																-0.38413	1.37996	-0.25887	0.62004	-0.17537	-0.14823
																-0.25052	1.42171	-0.47599	0.62004	-0.25887	-0.14823
																-0.40084	1.42171	-0.35908	0.62004	-0.18372	-0.14823
																-0.30063	1.47182	-0.30063	0.61169	-0.25052	-0.13987
																-0.33403	1.45511	-0.25052	0.62004	-0.17537	-0.13987
																-0.30063	1.47182	-0.28392	0.62004	-0.20877	-0.13987
																-0.40919	1.44676	-0.18372	0.62004	-0.13361	-0.13987
																-0.30898	1.45511	-0.25052	0.62004	-0.20877	-0.13987
																-0.35073	1.45511	-0.20042	0.62004	-0.11691	-0.13987
																-0.22547	1.45511	-0.27557	0.62004	-0.20042	-0.13987
																-0.37578	1.44676	-0.15866	0.64509	-0.10856	-0.13987
																-0.20877	1.45511	-0.20877	0.64509	-0.11691	-0.13987
																-0.28392	1.45511	-0.20042	0.62004	-0.08351	-0.13987
																-0.23382	1.45511	-0.28392	0.62004	-0.20042	-0.13987
																-0.28392	1.45511	-0.20042	0.61169	-0.09186	-0.13987
																-0.27557	1.45511	-0.25052	0.61169	-0.18372	-0.13987
																-0.33403	1.44676	-0.15866	0.61169	-0.08351	-0.13987
																-0.25887	1.44676	-0.20877	0.62004	-0.13361	-0.13987
																-0.35073	1.44676	-0.20042	0.61169	-0.06681	-0.13987
																-0.30063	1.44676	-0.20877	0.61169	-0.20042	-0.13987
																-0.35073	1.44676	-0.14196	0.64509	-0.06681	-0.13987
																-0.27557	1.44676	-0.23382	0.64509	-0.20877	-0.14823
																-0.40084	1.45511	-0.18372	0.64509	-0.11691	-0.14823
																-0.28392	1.48017	-0.22547	0.64509	-0.14196	-0.14823
																-0.35908	1.47182	-0.10856	0.67015	-0.0334	-0.14823
																-0.27557	1.47182	-0.23382	0.67015	-0.18372	-0.14823
																-0.37578	1.43006	-0.18372	0.67015	-0.08351	-0.14823
																-0.25887	1.44676	-0.25887	0.6618	-0.13361	-0.14823
																-0.32568	1.43006	-0.20042	0.6618	-0.05846	-0.14823
																-0.20042	1.47182	-0.25052	0.6618	-0.04175	-0.14823
																-0.25052	1.47182	-0.17537	0.6618	-0.04175	-0.14823
																-0.17537	1.47182	-0.20877	0.67015	-0.25052	-0.14823
																-0.25887	1.45511	-0.17537	0.67015	-0.05846	-0.14823
																-0.14196	1.48017	-0.22547	0.67015	-0.15866	-0.14823
																-0.27557	1.45511	-0.13361	0.6618	-0.0167	-0.14823
																-0.11691	1.50522	-0.20042	0.67015	-0.10856	-0.14823
																-0.25052	1.45511	-0.13361	0.6952	-0.00835	-0.13987
																-0.17537	1.45511	-0.20877	0.6952	-0.18372	-0.14823
																-0.28392	1.43006	-0.17537	0.68685	-0.04175	-0.14823
																-0.15866	1.45511	-0.23382	0.68685	-0.11691	-0.14823
																-0.32568	1.40501	-0.11691	0.68685	-0.09186	-0.14823
																-0.25052	1.43006	-0.20042	0.67015	-0.14196	-0.14823
																-0.33403	1.39666	-0.13361	0.67015	-0.06681	-0.14823
																-0.20042	1.42171	-0.22547	0.67015	-0.13361	-0.14823
																-0.32568	1.39666	-0.17537	0.67015	-0.06681	-0.14823
																-0.20042	1.42171	-0.25052	0.6618	-0.08351	-0.14823
																-0.33403	1.35491	-0.15866	0.6618	-0.0167	-0.14823
																-0.13361	1.43006	-0.22547	0.67015	-0.15866	-0.14823
																-0.30063	1.37161	-0.18372	0.67015	-0.10856	-0.14823
																-0.27557	1.39666	-0.23382	0.67015	-0.15866	-0.14823
																-0.35908	1.34656	-0.18372	0.67015	-0.11691	-0.14823
																-0.25052	1.37996	-0.25052	0.67015	-0.18372	-0.13987
																-0.35908	1.35491	-0.15866	0.68685	-0.11691	-0.13987
																-0.20877	1.40501	-0.20877	0.68685	-0.17537	-0.13987
																-0.33403	1.35491	-0.11691	0.67015	-0.17537	-0.13987
																-0.25052	1.43006	-0.20042	0.67015	-0.17537	-0.13987
																-0.25887	1.42171	-0.08351	0.6618	-0.13361	-0.13987
																-0.14196	1.47182	-0.22547	0.64509	-0.17537	-0.13987
																-0.25052	1.44676	-0.04175	0.64509	-0.25052	-0.08977
																-0.20877	1.47182	-0.25887	0.64509	-0.14196	-0.08977
																-0.33403	1.43006	-0.14196	0.64509	-0.27557	-0.04802
																-0.15866	1.48017	-0.20042	0.64509	-0.20877	-0.07307
																-0.30063	1.44676	-0.13361	0.64509	-0.27557	-0.07307
																-0.15866	1.47182	-0.17537	0.64509	-0.22547	-0.04802
																-0.22547	1.45511	-0.08351	0.64509	-0.23382	-0.04802
																-0.18372	1.47182	-0.18372	0.67015	-0.20877	-0.07307
																-0.25052	1.47182	-0.13361	0.67015	-0.27557	-0.04802
																-0.25052	1.47182	-0.20877	0.67015	-0.20877	-0.03967
																-0.33403	1.43006	-0.13361	0.6618	-0.22547	-0.03967
																-0.25887	1.43006	-0.25052	0.64509	-0.20877	-0.03967
																-0.32568	1.40501	-0.15866	0.6618	-0.25052	-0.03967
																-0.30063	1.42171	-0.25052	0.6618	-0.25052	-0.03967
																-0.38413	1.39666	-0.15866	0.6618	-0.23382	-0.03967
																-0.25052	1.40501	-0.23382	0.67015	-0.18372	-0.03967
																-0.30063	1.39666	-0.11691	0.6952	-0.20877	-0.03967
																-0.25887	1.37996	-0.30898	0.67015	-0.20042	-0.02296
																-0.37578	1.34656	-0.11691	0.67015	-0.18372	-0.02296
																-0.33403	1.39666	-0.20877	0.67015	-0.25052	-0.03967
																-0.30898	1.40501	-0.11691	0.68685	-0.20877	-0.03967
																-0.30898	1.49687	-0.20042	0.68685	-0.25887	-0.03967

## Sheet: Fig. 5
Fig. 5c					Fig. 5d					Fig. 5e						Fig. 5h
	h/h90 Hz					h (mm)					h (mm)					Boffset/Bz	γ = 1, Growth angle θ (°)				Mean	SD	γ = 2, Growth angle θ (°)				Mean	SD	γ = 3, Growth angle θ (°)				Mean	SD
Time (s)	90->60->90 Hz	90->70->90 Hz	90->80->90 Hz		Time (s)	60->70->80->90 Hz	60->80 Hz	70->90 Hz		Time (s)	140->120->100->90 Hz	90->100->120->140 Hz	140->100 Hz	120->90 Hz		0.1	9	8.49	9.39	10.8	9.42	0.99106	7.45	6.55	9.68	7.53	7.8025	1.32819	5.01	7.83	8.26	8.26	7.34	1.5665
0	1	1	1		0	2.54	2.41	3.62		0	2.56	6.53	2.44	2.87		0.2	17.8	16.2	18.97	17.06	17.5075	1.17392	16.56	17.57	15.58	16.26	16.4925	0.8271	14.47	16.39	15.56	18.83	16.3125	1.85336
5	--	1	1		5	2.54	2.41	3.62		5	2.56	6.53	2.44	2.87		0.3	24.5	23.63	22.96	24.52	23.9025	0.75297	23.2	24.15	25.7	25.26	24.5775	1.12636	23.78	20.03	21.43	20.66	21.475	1.63985
5.17	1	--	--		6	3.01	--	--		9	2.67	6.53	--	--		0.4	29.01	27.02	28.66	26.93	27.905	1.08396	27.9	28.97	28.46	28.24	28.3925	0.44866	24.93	28.47	26.25	28.95	27.15	1.8904
5.52	0.88369	--	--		7	--	3.26	--		10	--	--	2.95	3.1		0.5	34.79	32.93	36.25	34	34.4925	1.39777	33.47	32.92	36.87	35.39	34.6625	1.81298	36.87	32.01	32.68	36.49	34.5125	2.52249
6.1	0.85196	--	--		9	3.27	--	4.52		15	--	--	3.38	--
7	--	0.97698	0.35414		10	--	3.71	--		17	--	--	--	4.15		Fig. 5i
10	--	0.93237	--		13	--	4.15	--		18	2.98	--	--	--		Boffset/Bz	γ = 1, Length (mm)				Mean	SD	γ = 2, Length (mm)				Mean	SD	γ = 3, Length (mm)				Mean	SD
10.7	0.63444	--	--		14	--	--	5.02		21	--	--	3.84	--		0.1	4.15	4.06	3.91	4.1	4.055	0.10344	5.95	6.12	6.08	5.65	5.95	0.21276	8.21	8.09	8.23	7.86	8.0975	0.16998
11	--	--	0.3701		15	3.53	--	--		27	--	--	4.19	4.95		0.2	4.31	3.96	4.11	4.03	4.1025	0.1513	5.68	5.9	5.76	6.04	5.845	0.15864	7.52	7.54	7.48	7.34	7.47	0.09018
15	--	--	0.46009		17	--	4.59	--		29	3.31	6.53	--	--		0.3	4.24	4.07	4.19	4.11	4.1525	0.07676	5.89	5.77	5.4	5.83	5.7225	0.22051	7.14	7.59	7.3	6.8	7.2075	0.32938
18	--	0.81295	--		19	--	--	5.35		31	--	--	--	--		0.4	4.31	4.1	4.25	4.2	4.215	0.08888	5.61	5.92	5.66	5.51	5.675	0.17483	7.11	6.27	6.67	6.35	6.6	0.3814
20.75	0.5574	0.77698	--		25	3.62	--	--		33	--	--	4.42	5.4		0.5	4.31	4.21	4.1	4.3	4.23	0.09764	5.55	5.63	5.59	5.39	5.54	0.1052	6.2	6.35	6.5	6.8	6.4625	0.25617
27	--	--	0.65602		27	--	5.33	5.85		36	3.36	--	--	--
30.88	0.56344	--	--		29	--	--	--		42	3.47	6.53	4.6	--		Fig. 5j
31	--	0.75396	--		33	4.17	--	--		43	--	--	--	5.95			AL/AR
40	0.70544	0.82014	--		34	--	--	6.06		51	3.91	--	--	--		Boffset/Bz	γ = 1	γ = 2	γ = 3
43	--	--	0.77794		39	4.66	5.75	--		61	4.62	6.53	--	6.3		0.1	2.5768	2.12606	1.52648
49	--	0.8777	--		42	5.03	--	--		72	5.23	--	--	--		0.2	2.06673	1.60972	1.20489
50	0.8429	--	--		43	--	--	--		80	5.57	6.53	--	--		0.3	1.51173	1.27532	0.73012
60	--	0.95971	--		48	5.42	--	--		93	5.76	--	--	--		0.4	1.36674	1.05942	0.75426
68	--	--	0.92888		54	5.69	--	6.49		99	6.1	6.53	--	--		0.5	1.15411	0.91697	0.52475
70	0.9713	--	--		62	5.7	--	--		105	6.31	--	--	--
76	--	1.00288	--		70	6.1	--	--		110	6.5	6.53	--	--
84	--	--	0.99855		76	6.33	--	--
89	--	1.00719	--		85	6.47	--	--
90.33	1.01057	--	1.00145		94	6.5	--	--

## Sheet: Fig. 6
Fig.6d										Fig.6f				Fig.6g					Fig.6k
fx (Hz)	Tilt angle (°)						Mean	SD		Time (s)	Bz (mT)	Bz (mT)			Tilt angle (°)					Amplitude = 1 mT								Amplitude = 2 mT
60	3.13	2.12	2.97	2.6	3.07	2.93	2.80333	0.38208		1	5	4		Time (s)	Bz ↓,h = 8.62 mm	Bz ↓,h = 5.78 mm	Bz ↑			1 Hz		2 Hz		3 Hz		5 Hz		1 Hz		2 Hz		3 Hz		5 Hz
70	3.05	2.46	3	3.72	3.13	2.47	2.97167	0.47021		2	5	4		1	6.09	5.06	5.58		Time (s)	X	Z	X	Z	X	Z	X	Z	X	Z	X	Z	X	Z	X	Z
80	4.62	4.76	4.86	4.01	3.07	4.86	4.36333	0.7091		3	5	4		2	6.09	5.06	5.58		0.1	621	234	525	263	566	291	523	289	763	927	820	1041	724	1087	693	1094
90	5.61	4.33	6.04	6.36	5.78	5.51	5.605	0.69635		4	5	4		3	6.09	5.06	5.58		0.2	608	235	546	263	566	291	507	292	745	936	807	1045	691	1094	689	1094
100	3.94	3.72	2.94	3.28	3.35	3.33	3.42667	0.35303		5	5	4		4	6.09	5.06	5.58		0.3	588	237	570	261	557	291	515	292	728	936	805	1043	643	1103	662	1098
110	3.22	2.19	2.07	3.5	2.63	2.27	2.64667	0.58994		6	4	5		5	6.09	5.06	5.58		0.4	577	237	593	274	556	291	540	294	712	943	796	1043	605	1109	638	1098
120	2.43	1.88	1.91	1.74	2.64	2.84	2.24	0.45708		7	4	5		6	7.11	5.53	5.49		0.5	564	237	605	274	561	291	554	292	688	953	780	1043	596	1109	620	1102
										8	4	5		7	7.11	5.53	5.49		0.6	556	240	616	268	574	291	535	284	667	960	745	1052	612	1109	642	1102
										9	4	5		8	7.11	5.53	5.49		0.7	548	242	613	268	580	291	528	286	649	969	708	1057	651	1100	649	1098
Fig.6e										10	4	5		9	7.11	5.53	5.49		0.8	541	242	608	268	585	284	515	289	631	975	678	1063	700	1092	634	1098
50 μg mm-2, Tilt angle (°)			100 μg mm-2, Tilt angle (°)							11	3	6		10	7.11	5.53	5.49		0.9	544	242	592	266	579	284	515	287	618	980	653	1067	734	1092	618	1098
3 mT, 65 Hz	4 mT, 77 Hz	5 mT, 90 Hz	3 mT, 65 Hz	4 mT, 77 Hz	5 mT, 90 Hz					12	3	6		11	9.93	6.18	4.85		1	548	242	566	266	572	286	538	289	608	982	640	1068	754	1094	627	1098
6.48	5.78	4.95	5.49	6.92	5.16					13	3	6		12	9.93	6.18	4.85		1.1	557	239	541	266	569	286	544	289	608	982	656	1067	737	1096	656	1098
5.47	6.48	4.2	5.48	5.83	5.32					14	3	6		13	9.93	6.18	4.85		1.2	570	237	525	266	559	286	546	284	610	986	677	1063	688	1092	678	1098
4.24	4.21	5.08	5.58	4.82	6.63					15	3	6		14	9.93	6.18	4.85		1.3	585	235	517	266	551	284	533	286	627	982	719	1061	651	1092	667	1098
6.75	6.45	5.28	6.34	5.36	4.19					16	2	7		15	9.93	6.18	4.85		1.4	603	232	512	270	551	284	507	286	638	982	756	1052	612	1100	638	1098
4.76	5.71	6.41	4.5	5.16	4.2					17	2	7		16	10.95	8.46	4.79		1.5	619	229	512	270	562	284	523	292	660	982	785	1052	599	1102	625	1098
3.98	5.92	4.85	6.41	4.44	5.94					18	2	7		17	10.95	8.46	4.79		1.6	642	235	522	270	572	284	536	292	682	980	818	1052	623	1100	689	1100
										19	2	7		18	10.95	8.46	4.79		1.7	657	237	538	270	575	286	549	291	713	976	842	1052	647	1098	632	1096
										20	2	7		19	10.95	8.46	4.79		1.8	673	239	564	270	583	287	549	289	758	976	844	1056	688	1092	601	1098
										21	1	8		20	10.95	8.46	4.79		1.9	684	239	580	268	583	292	535	289	783	986	829	1050	706	1091	620	1098
										22	1	8		21			4.65		2	694	234	593	268	574	291	522	289	805	984	796	1050	754	1096	638	1098
										23	1	8		22			4.65		2.1	692	239	614	268	562	289	512	289	837	988	745	1052	732	1096	664	1096
										24	1	8		23			4.65		2.2	699	240	608	268	548	286	528	289	857	1000	708	1056	682	1094	660	1098
										25	1	8		24			4.65		2.3	697	240	598	268	553	286	543	289	862	1002	677	1056	651	1092	618	1098
										26	0	8		25			4.65		2.4	689	237	585	268	554	286	549	289	875	999	643	1059	612	1103	607	1098
										27	0								2.5	671	235	556	270	564	286	543	289	894	1008	627	1063	612	1100	677	1100
										28	0								2.6	652	235	536	268	569	286	528	289	896	1006	656	1056	631	1096	688	1100
										29	0								2.7	632	234	530	268	575	287	515	289	890	1004	677	1050	651	1094	627	1100
										30	0								2.8	611	230	513	268	579	287	533	287	883	1006	719	1048	695	1089	597	1100
																			2.9	590	234	509	268	582	289	538	287	873	1010	754	1048	721	1092	649	1098
																			3	567	234	509	271	582	291	549	287	855	1010	785	1052	743	1096	678	1098
																			3.1	536	237	523	271	574	291	523	289	840	1004	816	1052	699	1091	693	1098
																			3.2	522	247	548	271	567	291	510	289	822	1010	844	1054	677	1091	671	1098
																			3.3	504	252	567	271	562	291	525	289	783	1011	842	1061	638	1091	634	1096
																			3.4	492	255	579	271	556	291	533	289	750	1013	813	1046	605	1092	614	1096
																			3.5	484	256	596	273	564	291	548	289	728	1011	781	1045	592	1102	608	1096
																			3.6	484	256	598	273	569	291	549	289	706	1011	743	1043	627	1089	623	1096
																			3.7	491	253	606	273	572	291	535	289	682	1011	712	1046	667	1085	656	1096
																			3.8	494	253	606	273	579	291	520	289	656	1015	673	1046	710	1087	688	1096
																			3.9	502	253	583	273	579	291	509	289	642	1021	638	1052	743	1091	680	1096
																			4	518	250	546	273	561	291	533	289	616	1026	632	1052	746	1092	671	1096
																			4.1	543	242	528	276	549	289	540	289	597	1035	654	1052	719	1087	651	1096
																			4.2	567	235	517	276	559	289	541	289	605	1028	686	1046	684	1087	629	1096
																			4.3	588	237	512	283	574	289	541	289	627	1028	713	1045	645	1087	608	1096
																			4.4	611	235	507	276	554	284	536	291	636	1030	756	1048	614	1092	653	1092
																			4.5	635	237	515	274	562	284	520	291	664	1035	794	1052	608	1098	680	1094
																			4.6	652	235	536	274	572	289	543	292	695	1034	831	1054	634	1096	671	1094
																			4.7	670	239	557	274	582	291	551	292	719	1030	848	1056	662	1091	616	1094
																			4.8	686	239	577	278	587	294	535	292	752	1026	838	1050	708	1091	608	1096
																			4.9	697	240	601	274	579	291	520	292	772	1022	816	1050	758	1094	620	1096
																			5	701	242	608	274	567	287	510	291	794	1024	791	1050	750	1094	651	1096
																			5.1	709	243	618	274	559	287	533	291	824	1026	745	1050	721	1092	678	1096
																			5.2	710	243	614	281	544	284	546	291	844	1026	706	1050	682	1092	667	1096
																			5.3	715	243	603	276	553	286	554	291	873	1028	667	1050	656	1092	632	1096
																			5.4	707	245	595	276	559	286	551	291	894	1032	643	1056	620	1100	614	1096
																			5.5	696	243	579	273	562	286	538	292	901	1032	647	1056	640	1096	640	1096
																			5.6	678	239	564	273	569	286	515	292	896	1028	666	1056	664	1096	689	1092
																			5.7	660	235	540	273	574	286	510	292	884	1024	689	1048	704	1096	667	1092
																			5.8	634	235	525	273	583	289	523	292	883	1026	745	1045	734	1091	647	1092
																			5.9	606	232	509	274	582	286	546	292	866	1026	781	1045	752	1091	618	1096
																			6	582	230	509	279	570	284	556	294	840	1026	811	1046	750	1092	664	1094
																			6.1	557	230	528	278	564	284	546	294	798	1026	842	1056	730	1092	686	1094
																			6.2	540	234	536	278	559	284	513	294	791	1026	851	1061	699	1091	689	1094
																			6.3	522	243	556	279	553	284	505	296	735	1022	837	1056	671	1091	649	1094
																			6.4	502	256	572	278	553	286	531	292	712	1022	807	1054	653	1091	620	1094
																			6.5	491	256	585	278	562	287	544	292	678	1026	770	1050	653	1091	660	1094
																			6.6	489	256	596	278	562	287	554	294	658	1032	737	1050	654	1091	673	1094
																			6.7	492	255	614	278	569	287	535	292	625	1037	704	1050	688	1091	686	1092
																			6.8	502	255	613	276	575	287	510	291	592	1037	662	1050	723	1091	649	1092
																			6.9	505	253	593	276	580	287	517	291	590	1037	638	1057	746	1091	614	1092
																			7	523	252	577	276	580	287	533	291	581	1037	636	1057	734	1091	634	1092
																			7.1	540	247	556	276	570	289	548	292	581	1039	671	1057	695	1091	689	1098
																			7.2	572	239	531	276	567	289	554	296	585	1043	710	1054	636	1091	689	1098
																			7.3	582	235	515	276	562	286	535	292	607	1041	741	1054	605	1096	671	1096
																			7.4	606	237	510	276	556	284	513	289	634	1039	769	1054	594	1096	640	1096
																			7.5	629	237	518	276	574	284	523	289	666	1039	802	1052	616	1094	614	1096
																			7.6	644	240	526	279	574	284	536	292	695	1035	833	1052	666	1087	636	1094
																			7.7	658	242	540	283	574	284	546	292	723	1034	851	1061	684	1087	666	1094
																			7.8	678	239	557	283	582	286	548	292	754	1032	818	1054	734	1087	689	1100
																			7.9	694	243	582	271	582	287	530	292	772	1030	794	1054	754	1100	653	1096
																			8	707	240	601	276	556	287	510	291	796	1030	752	1054	745	1100	623	1094
																			8.1	714	240	614	276	557	287	517	291	815	1032	721	1050	697	1096	620	1094
																			8.2	714	242	621	276	548	283	531	292	840	1032	691	1052	653	1096	649	1094
																			8.3	709	240	605	278	543	281	549	289	868	1034	667	1056	607	1096	669	1098
																			8.4	696	242	582	278	557	286	548	294	896	1037	642	1059	605	1094	680	1102
																			8.5	684	242	570	278	562	286	536	294	901	1043	642	1059	621	1092	682	1102
																			8.6	673	242	549	279	564	286	515	291	890	1039	658	1059	643	1091	642	1094
																			8.7	650	235	531	281	575	287	523	289	884	1035	700	1057	697	1089	620	1094
																			8.8	622	237	515	278	582	289	528	289	862	1035	721	1054	717	1089	594	1092
																			8.9	603	235	512	278	585	291	544	291	844	1035	750	1052	750	1089	612	1092
																			9	575	235	569	276	570	289	551	291	824	1034	787	1052	756	1092	629	1092
																			9.1	551	239	588	276	556	286	535	292	796	1030	816	1052	737	1092	671	1092
																			9.2	533	239	546	278	543	289	513	292	763	1030	844	1057	667	1091
																			9.3	510	245	569	278	540	292	518	292	715	1028	859	1061	621	1091
																			9.4	494	248	585	278	549	292	530	292	688	1032	833	1052	605	1094
																			9.5	489	250	603	276	567	289	540	291	662	1035	798	1050	623	1092
																			9.6	484	250	618	283	574	287	546	292	629	1039	745	1050	658	1092
																			9.7	484	250	618	276	587	287	525	292	603	1041	710	1052	708	1091
																			9.8	491	248	590	273	587	287	500	292	594	1041	660	1057	745	1094
																			9.9	504	248	580	276	583	289	526	292	583	1043	631	1068	754	1096
																			10	515	247	564	276	574	287	549	287	579	1045	621	1070	739	1091
																			10.1	528	242	528	276	569	287	553	292	590	1048	660	1059	721	1091
																			10.2	556	240	507	276	564	287	543	292	590	1048	686	1057	702	1091
																			10.3	577	239	507	278	561	287	522	289	596	1046	710	1056	695	1091
																			10.4	605	229	510	279	557	287	509	289	621	1046	763	1052	653	1091
																			10.5	626	229	513	279	557	287	522	289	632	1045	809	1054	623	1091
																			10.6	650	230	522	278	564	287	544	289	654	1045	829	1056	680	1087
																			10.7	665	234	543	279	569	287	551	292	693	1045	850	1061	700	1087
																			10.8	688	237	567	279	577	289	546	296	737	1045	820	1057	745	1091
																			10.9	694	239	582	279	572	289	518	292	763	1039	815	1056	745	1091
																			11	701	239	603	279	561	289	510	292	789	1039	789	1056	761	1091
																			11.1	710	245	618	279	561	289	517	292	807	1039	732	1056	756	1091
																			11.2	715	245	613	273	554	289	538	292	831	1039	700	1056	724	1089
																			11.3	707	243	608	273	548	296	554	294			658	1065	677	1087
																			11.4	696	239	583	273	557	296	554	294			631	1065	629	1087
																			11.5	675	237	569	276	564	296	535	294			621	1065	603	1089
																			11.6	660	237	546	276	566	294	512	294			636	1061	621	1089
																			11.7	640	235	518	279	572	294	522	294			700	1056	662	1091
																			11.8	611	234	513	279	572	294	543	294			735	1056	686	1091
																			11.9	587	234	515	278	570	287	554	299			781	1054	728	1094
																			12			522	279	580	287	528	292			842	1054	752	1098
																								587

## Sheet: Fig. 7
Fig. 7d
	Relative particle content
Time (s)	Upper	Bottom
0.83333	1	1
1.66667	1	0.99831
2.5	1.69474	1.0473
3.33333	1.90526	1.00225
4.16667	2.07368	0.95777
5	2.61053	0.98142
5.83333	3.13684	0.97354
6.66667	3.86316	0.9116
10	7.27368	0.87275
13.3333	9.22105	0.78885
16.6667	11.9684	0.68863
20	12.7684	0.62782
23.3333	13.2947	0.58164
26.6667	14.421	0.48086
30	15.2421	0.46622

## Sheet: Fig. 8
Fig. 8e
	Intensity
Distance (mm)	10 s	28 s	45 s	66 s	2 min	2 min 24 s	3 min	3 min 30 s
0	0.73856	0.75294	0.72026	0.7464	0.73595	0.80392	0.79477	0.79346
0.00157	0.75556	0.75948	0.73987	0.78562	0.7085	0.80523	0.79085	0.80262
0.00313	0.77385	0.78562	0.77385	0.80523	0.71242	0.80784	0.79477	0.80784
0.0047	0.79477	0.81046	0.79738	0.81176	0.72026	0.81438	0.80915	0.8183
0.00627	0.81699	0.83268	0.81569	0.81699	0.7464	0.82484	0.82222	0.81961
0.00784	0.82745	0.84314	0.8366	0.82615	0.78693	0.83399	0.8183	0.79085
0.0094	0.83137	0.84575	0.84575	0.84052	0.82484	0.82353	0.77647	0.69542
0.01097	0.83529	0.85229	0.85098	0.84575	0.83137	0.79216	0.73203	0.64314
0.01254	0.84183	0.86013	0.85752	0.84052	0.83268	0.74771	0.6915	0.65098
0.01411	0.85229	0.86405	0.86013	0.82876	0.83137	0.70458	0.66928	0.68105
0.01567	0.8536	0.86275	0.84967	0.81438	0.82876	0.68105	0.68235	0.68497
0.01724	0.8366	0.84444	0.82091	0.78301	0.84183	0.70327	0.71634	0.69412
0.01881	0.81307	0.82876	0.79085	0.76209	0.84706	0.72157	0.73203	0.72026
0.02038	0.78824	0.81438	0.77255	0.75425	0.83007	0.73464	0.74248	0.74902
0.02194	0.76601	0.8	0.77124	0.75425	0.79869	0.7464	0.75033	0.76732
0.02351	0.76209	0.79738	0.76993	0.76209	0.76732	0.76732	0.75817	0.76863
0.02508	0.77778	0.80131	0.76993	0.77124	0.74771	0.77255	0.76078	0.78039
0.02665	0.79477	0.80784	0.77778	0.78301	0.74379	0.77909	0.76601	0.80523
0.02821	0.80784	0.81438	0.79216	0.79477	0.7464	0.78824	0.77909	0.8183
0.02978	0.81307	0.82091	0.80915	0.80523	0.75033	0.80654	0.79608	0.79869
0.03135	0.81438	0.83007	0.82353	0.81176	0.75556	0.82876	0.80262	0.73333
0.03292	0.81176	0.8366	0.83529	0.82745	0.77516	0.81961	0.77516	0.64836
0.03448	0.81438	0.84052	0.84967	0.84052	0.79477	0.78301	0.72941	0.62484
0.03605	0.82484	0.84575	0.86144	0.84706	0.81046	0.73725	0.67843	0.64444
0.03762	0.83137	0.85229	0.85752	0.83791	0.81961	0.70588	0.64836	0.66797
0.03918	0.83791	0.8549	0.83268	0.80654	0.83137	0.71634	0.67451	0.66405
0.04075	0.83007	0.84575	0.80654	0.78431	0.84052	0.71634	0.70065	0.68889
0.04232	0.81046	0.82876	0.78431	0.76993	0.83922	0.72549	0.73725	0.73987
0.04389	0.78562	0.80915	0.76601	0.75948	0.82091	0.7451	0.77909	0.8
0.04545	0.76078	0.78562	0.75686	0.74902	0.78562	0.77778	0.80915	0.83007
0.04702	0.75425	0.77778	0.7451	0.75817	0.75294	0.80392	0.79608	0.80131
0.04859	0.76471	0.77516	0.75033	0.76993	0.7268	0.80392	0.78301	0.79608
0.05016	0.77778	0.7817	0.76993	0.78693	0.71765	0.79738	0.78301	0.80523
0.05172	0.79216	0.80262	0.79346	0.80523	0.72287	0.79477	0.79477	0.82484
0.05329	0.80654	0.82484	0.81176	0.80784	0.72941	0.80131	0.80784	0.83007
0.05486	0.81569	0.83399	0.81961	0.81699	0.7464	0.81699	0.80654	0.78039
0.05643	0.8183	0.83791	0.82615	0.82484	0.76863	0.82353	0.78954	0.69804
0.05799	0.81438	0.84052	0.83399	0.83399	0.78954	0.80915	0.75425	0.6183
0.05956	0.81438	0.84706	0.84836	0.83399	0.80784	0.77124	0.69281	0.57124
0.06113	0.82091	0.8549	0.84706	0.83007	0.81699	0.71503	0.6183	0.59738
0.0627	0.82745	0.85229	0.83529	0.81699	0.82615	0.66928	0.61046	0.62484
0.06426	0.82745	0.84314	0.81307	0.78954	0.8366	0.65229	0.64967	0.66536
0.06583	0.81307	0.82876	0.78824	0.75425	0.84314	0.66928	0.7085	0.71373
0.0674	0.77647	0.81569	0.7634	0.71111	0.83791	0.7085	0.75425	0.7634
0.06897	0.73856	0.78954	0.74771	0.69804	0.80915	0.76209	0.77385	0.76601
0.07053	0.71242	0.76601	0.73333	0.71895	0.76993	0.78824	0.78039	0.76601
0.0721	0.72026	0.75686	0.73464	0.75556	0.7268	0.78954	0.77778	0.78301
0.07367	0.75556	0.76993	0.75556	0.78954	0.68758	0.7817	0.77516	0.81569
0.07524	0.79085	0.79869	0.79216	0.81569	0.66928	0.79085	0.78824	0.83007
0.0768	0.80523	0.82484	0.81699	0.82876	0.68366	0.81307	0.81176	0.8183
0.07837	0.81569	0.84183	0.83922	0.8366	0.71895	0.83007	0.81699	0.78431
0.07994	0.82091	0.85229	0.8536	0.84575	0.75948	0.82876	0.79608	0.72418
0.0815	0.82222	0.85621	0.86013	0.85882	0.78301	0.80523	0.7464	0.64706
0.08307	0.82091	0.86405	0.87189	0.85752	0.79869	0.76732	0.69281	0.58562
0.08464	0.83399	0.87582	0.87843	0.85098	0.81699	0.72811	0.64444	0.60262
0.08621	0.84444	0.87974	0.87189	0.84183	0.82745	0.69673	0.6366	0.63137
0.08777	0.84314	0.87451	0.85621	0.83007	0.83137	0.68105	0.66275	0.66405
0.08934	0.80915	0.86013	0.83268	0.79869	0.83399	0.69412	0.70719	0.70327
0.09091	0.75425	0.83137	0.79608	0.7634	0.82876	0.71765	0.74902	0.75033
0.09248	0.70196	0.80784	0.76471	0.7451	0.80392	0.74379	0.77516	0.76863
0.09404	0.68758	0.78824	0.7464	0.74379	0.76601	0.77255	0.78431	0.7817
0.09561	0.71373	0.77516	0.74118	0.75556	0.72287	0.79346	0.78562	0.79738
0.09718	0.76078	0.77778	0.74379	0.77124	0.68366	0.8	0.79346	0.80915
0.09875	0.78824	0.7817	0.7634	0.78431	0.68235	0.80915	0.81046	0.82353
0.10031	0.80131	0.79216	0.77909	0.80131	0.68889	0.81961	0.82091	0.82615
0.10188	0.80654	0.81176	0.79869	0.81961	0.69804	0.83007	0.82484	0.81176
0.10345	0.80784	0.83399	0.82222	0.83137	0.71111	0.84052	0.81961	0.78954
0.10502	0.80654	0.84444	0.83922	0.84314	0.73464	0.84444	0.80262	0.74771
0.10658	0.81046	0.8536	0.86013	0.85229	0.75425	0.82353	0.75817	0.68366
0.10815	0.81307	0.86144	0.86536	0.85752	0.77124	0.78693	0.70719	0.61176
0.10972	0.81046	0.86667	0.85752	0.8536	0.78693	0.73987	0.66797	0.58301
0.11129	0.81176	0.86275	0.84706	0.83529	0.8	0.6915	0.66797	0.65098
0.11285	0.8	0.84967	0.83791	0.81176	0.8	0.68105	0.69935	0.6915
0.11442	0.72157	0.82615	0.80392	0.77516	0.78824	0.70458	0.72549	0.72811
0.11599	0.62484	0.79477	0.75164	0.73856	0.76209	0.73725	0.7451	0.75948
0.11755	0.5634	0.75817	0.69804	0.71503	0.71634	0.76209	0.75948	0.78301
0.11912	0.60262	0.72418	0.6732	0.7268	0.64575	0.77385	0.76863	0.79608
0.12069	0.68758	0.73595	0.71765	0.75948	0.59216	0.79346	0.78039	0.81438
0.12226	0.74118	0.76993	0.76732	0.78562	0.59869	0.80262	0.79216	0.80654
0.12382	0.77255	0.81176	0.81046	0.81307	0.64706	0.81046	0.8	0.77647
0.12539	0.78954	0.84183	0.83791	0.84444	0.71242	0.81699	0.79738	0.73072
0.12696	0.78562	0.85752	0.85882	0.85882	0.76209	0.81307	0.76078	0.6732
0.12853	0.78824	0.86667	0.87582	0.86797	0.79477	0.79738	0.70327	0.59608
0.13009	0.79608	0.87843	0.87843	0.86797	0.81961	0.75164	0.63399	0.5268
0.13166	0.80654	0.88758	0.87451	0.86013	0.83529	0.6732	0.57909	0.5098
0.13323	0.81307	0.88889	0.86928	0.84314	0.84967	0.57124	0.56078	0.57516
0.1348	0.78562	0.87843	0.8536	0.82222	0.86536	0.53333	0.6	0.61699
0.13636	0.65621	0.8549	0.81961	0.77778	0.87059	0.5817	0.64444	0.66013
0.13793	0.53856	0.81961	0.76078	0.72287	0.86144	0.64444	0.68497	0.70196
0.1395	0.48758	0.76732	0.69935	0.67582	0.83399	0.70065	0.72287	0.74379
0.14107	0.51895	0.70065	0.67059	0.68235	0.78824	0.75164	0.76471	0.78562
0.14263	0.63529	0.70196	0.68627	0.7268	0.71765	0.7817	0.78954	0.80131
0.1442	0.72287	0.73725	0.72157	0.75948	0.66013	0.80523	0.80131	0.81176
0.14577	0.77516	0.77909	0.7634	0.78954	0.63007	0.81569	0.80392	0.80654
0.14734	0.79085	0.81307	0.80784	0.82091	0.64314	0.81699	0.80131	0.78693
0.1489	0.78301	0.84052	0.84183	0.8549	0.69935	0.83137	0.80915	0.75294
0.15047	0.78954	0.86797	0.87582	0.87451	0.74771	0.82615	0.77385	0.68889
0.15204	0.79869	0.88235	0.89281	0.88627	0.7817	0.80915	0.72941	0.61176
0.15361	0.81307	0.88889	0.89673	0.8902	0.80915	0.77778	0.6732	0.5451
0.15517	0.83007	0.89281	0.89542	0.88889	0.83137	0.72811	0.60784	0.51503
0.15674	0.81569	0.89542	0.8902	0.88105	0.84706	0.66797	0.59216	0.56209
0.15831	0.75033	0.89673	0.88235	0.8549	0.84967	0.63268	0.62745	0.62353
0.15987	0.63268	0.88497	0.86013	0.8183	0.85229	0.64183	0.66405	0.66797
0.16144	0.49542	0.85752	0.82222	0.77516	0.85098	0.67843	0.69412	0.70065
0.16301	0.39346	0.81699	0.77385	0.73203	0.85098	0.70588	0.7268	0.7268
0.16458	0.48105	0.75817	0.73725	0.71503	0.80523	0.73333	0.74771	0.75556
0.16614	0.63791	0.7464	0.72941	0.71765	0.73987	0.75948	0.76078	0.78039
0.16771	0.7451	0.75817	0.73464	0.73464	0.6732	0.78301	0.77385	0.78954
0.16928	0.76471	0.77647	0.74771	0.76732	0.62484	0.80392	0.78824	0.78301
0.17085	0.74771	0.79346	0.77385	0.81046	0.64706	0.81961	0.80262	0.77124
0.17241	0.73725	0.81961	0.81307	0.84706	0.68235	0.8183	0.79085	0.74248
0.17398	0.73464	0.84967	0.84706	0.86275	0.71503	0.80523	0.74771	0.68889
0.17555	0.73987	0.87582	0.87189	0.86928	0.75033	0.78431	0.69412	0.6183
0.17712	0.75033	0.88627	0.88366	0.8732	0.79085	0.75556	0.64575	0.5464
0.17868	0.75425	0.89281	0.88758	0.8732	0.8183	0.70719	0.58954	0.52026
0.18025	0.69804	0.89542	0.88758	0.87189	0.82615	0.65229	0.57255	0.55294
0.18182	0.56601	0.89542	0.87713	0.84836	0.8366	0.62484	0.59216	0.58954
0.18339	0.39477	0.88889	0.85229	0.80131	0.84575	0.62745	0.62876	0.61699
0.18495	0.25229	0.86928	0.80915	0.7451	0.85098	0.65229	0.6536	0.6366
0.18652	0.27713	0.8183	0.75425	0.70458	0.83007	0.67451	0.67713	0.6732
0.18809	0.38954	0.75817	0.71242	0.70196	0.79608	0.68889	0.70327	0.72157
0.18966	0.52157	0.72549	0.70196	0.71895	0.75164	0.71765	0.73203	0.76078
0.19122	0.63791	0.73333	0.71634	0.74248	0.69673	0.75948	0.76471	0.77778
0.19279	0.7098	0.77255	0.74248	0.76471	0.64052	0.80392	0.78693	0.78562
0.19436	0.69542	0.80262	0.77778	0.80523	0.65229	0.82353	0.8	0.77385
0.19592	0.68889	0.82876	0.81307	0.84967	0.67843	0.83007	0.78693	0.7464
0.19749	0.68889	0.8549	0.8536	0.87843	0.71373	0.82222	0.76078	0.71503
0.19906	0.69804	0.88366	0.89542	0.88889	0.75294	0.80262	0.73464	0.68235
0.20063	0.71895	0.90327	0.91634	0.90196	0.79869	0.78301	0.7098	0.64706
0.20219	0.68105	0.91634	0.92026	0.90196	0.82876	0.76209	0.68235	0.58039
0.20376	0.54771	0.92549	0.92811	0.90065	0.84575	0.74248	0.66275	0.52941
0.20533	0.38431	0.93072	0.93203	0.89673	0.8536	0.72418	0.64967	0.51765
0.2069	0.28366	0.93072	0.92418	0.88758	0.85882	0.70065	0.63922	0.56078
0.20846	0.28889	0.90719	0.89281	0.86144	0.85752	0.68105	0.64575	0.63007
0.21003	0.33333	0.87582	0.86144	0.82876	0.84836	0.68366	0.66405	0.6902
0.2116	0.41046	0.84052	0.81961	0.79216	0.83007	0.7098	0.70065	0.73856
0.21317	0.5085	0.80131	0.77124	0.76209	0.80262	0.75033	0.7451	0.76601
0.21473	0.59869	0.76209	0.72418	0.75556	0.75294	0.79346	0.77516	0.76863
0.2163	0.61307	0.76863	0.75164	0.79869	0.69935	0.80784	0.77124	0.75556
0.21787	0.60654	0.79477	0.79477	0.83791	0.66667	0.81046	0.76732	0.73595
0.21944	0.59608	0.82353	0.84052	0.86536	0.66928	0.80523	0.75686	0.71895
0.221	0.59085	0.84575	0.87451	0.87974	0.7085	0.80131	0.74118	0.70065
0.22257	0.59608	0.86144	0.8915	0.88497	0.75425	0.80262	0.72026	0.67582
0.22414	0.58693	0.87974	0.90065	0.8915	0.80262	0.77909	0.68366	0.61046
0.22571	0.51111	0.89281	0.90588	0.89673	0.83268	0.73464	0.62615	0.54118
0.22727	0.41176	0.90327	0.9085	0.8902	0.84836	0.67582	0.57385	0.50327
0.22884	0.35033	0.9085	0.90719	0.86928	0.8549	0.6183	0.56209	0.52549
0.23041	0.37385	0.88235	0.8902	0.83529	0.86144	0.59738	0.60654	0.56732
0.23197	0.41569	0.81046	0.83922	0.78954	0.85098	0.63268	0.64444	0.59346
0.23354	0.4732	0.71895	0.77124	0.74248	0.83529	0.67189	0.6732	0.63007
0.23511	0.52811	0.64836	0.71111	0.71634	0.80523	0.69935	0.69412	0.68105
0.23668	0.53856	0.66536	0.69542	0.74118	0.75686	0.70588	0.7098	0.7268
0.23824	0.4902	0.75294	0.73987	0.75817	0.69935	0.73987	0.73595	0.75033
0.23981	0.45882	0.79216	0.76601	0.77778	0.68105	0.76993	0.75033	0.74902
0.24138	0.44967	0.79477	0.78693	0.80262	0.69281	0.78824	0.75425	0.73987
0.24295	0.46013	0.78301	0.8183	0.83529	0.72287	0.79346	0.75164	0.72811
0.24451	0.47713	0.78693	0.85621	0.86536	0.73856	0.79216	0.74118	0.72026
0.24608	0.4915	0.8183	0.88366	0.87974	0.75033	0.78562	0.71373	0.68105
0.24765	0.49804	0.84836	0.89935	0.8902	0.77516	0.77124	0.67582	0.61046
0.24922	0.49804	0.85752	0.9085	0.89281	0.81046	0.74248	0.62745	0.54118
0.25078	0.50065	0.83007	0.91503	0.8902	0.84314	0.6915	0.57909	0.50327
0.25235	0.52811	0.74379	0.91895	0.86797	0.8536	0.63007	0.57124	0.53725
0.25392	0.57385	0.66536	0.88627	0.8366	0.85621	0.61699	0.59346	0.5464
0.25549	0.60392	0.62353	0.83529	0.79346	0.86144	0.63399	0.61699	0.54771
0.25705	0.60262	0.62091	0.77909	0.75164	0.85882	0.66275	0.6366	0.57124
0.25862	0.56993	0.63922	0.73595	0.73203	0.82745	0.67582	0.65882	0.65882
0.26019	0.54771	0.66275	0.75033	0.75948	0.76078	0.70327	0.69673	0.73464
0.26176	0.52287	0.67582	0.76732	0.77778	0.70196	0.73725	0.72549	0.74902
0.26332	0.50065	0.68366	0.78301	0.79738	0.67189	0.76732	0.7451	0.74379
0.26489	0.48758	0.6902	0.79869	0.82615	0.67843	0.78824	0.75294	0.73725
0.26646	0.48758	0.69542	0.83268	0.86144	0.7085	0.79346	0.75556	0.7451
0.26803	0.49673	0.72549	0.88105	0.88758	0.72157	0.80523	0.75556	0.74379
0.26959	0.52418	0.74771	0.91373	0.9085	0.74902	0.81176	0.74118	0.68366
0.27116	0.56601	0.7451	0.93072	0.92157	0.78562	0.78954	0.69935	0.59216
0.27273	0.6183	0.71373	0.93595	0.92418	0.82876	0.72811	0.62615	0.5098
0.27429	0.67059	0.6915	0.93595	0.92418	0.85098	0.66928	0.55948	0.51242
0.27586	0.71634	0.6732	0.91503	0.88497	0.85621	0.64314	0.55948	0.53987
0.27743	0.7268	0.64836	0.87713	0.83791	0.85882	0.64967	0.58824	0.56078
0.279	0.70458	0.61699	0.82745	0.79608	0.85621	0.67713	0.62876	0.5817
0.28056	0.66536	0.58824	0.7817	0.77385	0.84836	0.70719	0.66144	0.63791
0.28213	0.62353	0.56601	0.77516	0.78431	0.82876	0.72549	0.70065	0.70196
0.2837	0.59738	0.55425	0.78431	0.8	0.78693	0.75033	0.73072	0.74379
0.28527	0.5817	0.55425	0.79869	0.81046	0.73464	0.77909	0.75817	0.7634
0.28683	0.57647	0.5634	0.81438	0.82091	0.69281	0.80654	0.77778	0.77124
0.2884	0.57909	0.56993	0.83529	0.84444	0.69804	0.81699	0.78824	0.7817
0.28997	0.5817	0.58562	0.85882	0.87974	0.72287	0.82091	0.79477	0.8
0.29154	0.59346	0.60654	0.88758	0.90065	0.73987	0.82222	0.79869	0.79477
0.2931	0.6183	0.61961	0.91242	0.9098	0.75817	0.82353	0.78301	0.75817
0.29467	0.64706	0.62353	0.92287	0.91373	0.78431	0.81438	0.74771	0.68627
0.29624	0.6549	0.62222	0.93072	0.91634	0.82091	0.7817	0.70196	0.56993
0.29781	0.67582	0.6183	0.93333	0.91111	0.85098	0.73595	0.64575	0.51242
0.29937	0.68105	0.60915	0.92026	0.8902	0.86536	0.68758	0.60262	0.48627
0.30094	0.6732	0.59085	0.88235	0.85229	0.87059	0.65098	0.58431	0.48889
0.30251	0.65621	0.57124	0.81307	0.79608	0.87582	0.64314	0.60654	0.52941
0.30408	0.63529	0.5464	0.73333	0.72941	0.84836	0.66275	0.64706	0.62615
0.30564	0.61438	0.5268	0.69935	0.71895	0.80784	0.69542	0.70196	0.70196
0.30721	0.59216	0.5098	0.7098	0.73725	0.75556	0.73725	0.75164	0.75294
0.30878	0.57255	0.4915	0.75164	0.76863	0.69673	0.7817	0.78431	0.77778
0.31034	0.55294	0.46797	0.79738	0.81307	0.6536	0.82222	0.78562	0.78431
0.31191	0.54248	0.47189	0.82353	0.84967	0.66536	0.83529	0.79346	0.78824
0.31348	0.56078	0.5098	0.86275	0.88105	0.69804	0.84183	0.79608	0.8
0.31505	0.60262	0.56993	0.89542	0.90588	0.73072	0.84314	0.79477	0.80392
0.31661	0.6549	0.63137	0.91503	0.91895	0.75556	0.84052	0.78693	0.78562
0.31818	0.68758	0.6549	0.92026	0.92157	0.81046	0.82876	0.75686	0.70458
0.31975	0.71634	0.68758	0.92157	0.91765	0.86013	0.80523	0.70719	0.58693
0.32132	0.73725	0.70588	0.91765	0.90588	0.8915	0.7634	0.63791	0.48497
0.32288	0.7464	0.7098	0.90588	0.87974	0.9085	0.7098	0.58039	0.43268
0.32445	0.74902	0.7085	0.87451	0.84314	0.90719	0.64575	0.56601	0.45229
0.32602	0.73464	0.69673	0.80131	0.80654	0.90458	0.64444	0.60915	0.55425
0.32759	0.71765	0.66275	0.73203	0.76993	0.8915	0.68105	0.67713	0.68235
0.32915	0.69935	0.62745	0.69804	0.75425	0.86797	0.72549	0.73333	0.76078
0.33072	0.67713	0.59216	0.7085	0.76078	0.83922	0.76732	0.76601	0.77909
0.33229	0.64967	0.55556	0.75164	0.77647	0.80915	0.80915	0.78301	0.7817
0.33386	0.63007	0.52811	0.77909	0.8	0.76601	0.83529	0.79477	0.79216
0.33542	0.60654	0.51634	0.81176	0.82615	0.73856	0.83922	0.8	0.80915
0.33699	0.59346	0.53203	0.84575	0.85098	0.73987	0.83922	0.80523	0.81569
0.33856	0.6	0.57385	0.8732	0.86928	0.76993	0.84314	0.80523	0.79738
0.34013	0.63268	0.62353	0.88235	0.88235	0.80262	0.84444	0.78301	0.74118
0.34169	0.6549	0.66144	0.8732	0.86928	0.83007	0.83137	0.74118	0.63791
0.34326	0.6732	0.67713	0.82745	0.82091	0.85752	0.78954	0.67713	0.57385
0.34483	0.68889	0.67582	0.75686	0.75294	0.87974	0.72549	0.61961	0.55817
0.34639	0.69412	0.66667	0.67582	0.67974	0.89281	0.65621	0.6	0.59085
0.34796	0.68105	0.63922	0.62615	0.65882	0.89412	0.64967	0.65098	0.62484
0.34953	0.66405	0.60654	0.62745	0.66536	0.88497	0.69412	0.7085	0.65882
0.3511	0.64575	0.58039	0.64314	0.67713	0.8536	0.73725	0.73987	0.70196
0.35266	0.62876	0.55164	0.66144	0.68758	0.80392	0.76993	0.75425	0.75294
0.35423	0.60523	0.50588	0.67974	0.70065	0.7451	0.79477	0.78431	0.80262
0.3558	0.56863	0.48627	0.6915	0.71373	0.69935	0.80915	0.79738	0.80654
0.35737	0.5634	0.50065	0.70196	0.72811	0.69281	0.82615	0.80392	0.80654
0.35893	0.57516	0.52157	0.72157	0.7464	0.71503	0.8366	0.81176	0.80915
0.3605	0.59608	0.53987	0.74771	0.76471	0.74902	0.84575	0.81961	0.8183
0.36207	0.60392	0.57255	0.76209	0.75556	0.77909	0.85621	0.82876	0.81961
0.36364	0.63268	0.61046	0.7451	0.72941	0.80262	0.85098	0.80654	0.75817
0.3652	0.66144	0.64836	0.72026	0.70196	0.83268	0.82353	0.74902	0.65621
0.36677	0.68627	0.68105	0.70458	0.68235	0.86275	0.77909	0.67189	0.56863
0.36834	0.7098	0.70458	0.70458	0.67189	0.88235	0.71765	0.59477	0.53464
0.36991	0.72941	0.71765	0.67582	0.64183	0.89281	0.64444	0.58954	0.57778
0.37147	0.7268	0.68235	0.66144	0.61176	0.89542	0.6536	0.63922	0.60523
0.37304	0.7085	0.64575	0.62484	0.56993	0.8902	0.69412	0.6902	0.6366
0.37461	0.68235	0.61569	0.56732	0.51895	0.8732	0.73725	0.72418	0.67713
0.37618	0.6549	0.58954	0.50588	0.47713	0.84444	0.75817	0.73595	0.7268
0.37774	0.63137	0.56078	0.49804	0.4915	0.78562	0.77255	0.75686	0.7634
0.37931	0.60523	0.55164	0.52157	0.52157	0.72811	0.79085	0.77516	0.78824
0.38088	0.59346	0.55294	0.55425	0.55294	0.70196	0.80915	0.79085	0.81046
0.38245	0.60262	0.55817	0.58431	0.5817	0.71765	0.82615	0.80131	0.82876
0.38401	0.6183	0.56993	0.61438	0.60915	0.7634	0.8366	0.81569	0.82615
0.38558	0.62615	0.59216	0.64967	0.64967	0.78562	0.84836	0.81176	0.79346
0.38715	0.65098	0.62745	0.67713	0.68497	0.80915	0.84836	0.7817	0.7268
0.38871	0.67974	0.65882	0.70065	0.70458	0.83399	0.82484	0.73333	0.63268
0.39028	0.69804	0.67713	0.71503	0.70196	0.86405	0.77255	0.6732	0.53856
0.39185	0.7085	0.6902	0.72157	0.69542	0.88235	0.70065	0.59477	0.52418
0.39342	0.71634	0.69412	0.71242	0.66013	0.88758	0.64967	0.58431	0.56601
0.39498	0.72287	0.67974	0.67713	0.62353	0.89412	0.6549	0.63922	0.60915
0.39655	0.71373	0.65229	0.63137	0.58693	0.89804	0.69804	0.7098	0.64967
0.39812	0.67974	0.6183	0.58954	0.55686	0.88497	0.75556	0.73987	0.70458
0.39969	0.64052	0.5817	0.55686	0.53725	0.83137	0.76732	0.75164	0.76209
0.40125	0.61307	0.54771	0.53333	0.53072	0.77516	0.78693	0.77778	0.79346
0.40282	0.59477	0.52811	0.51503	0.52026	0.73333	0.81046	0.79477	0.81307
0.40439	0.58693	0.52287	0.50327	0.51111	0.71634	0.83137	0.80523	0.82484
0.40596	0.58431	0.52287	0.49281	0.53464	0.73987	0.8536	0.82091	0.83529
0.40752	0.57909	0.53464	0.55294	0.59608	0.76471	0.86797	0.83137	0.8366
0.40909	0.59085	0.5634	0.60523	0.65098	0.77255	0.87189	0.82876	0.81961
0.41066	0.61438	0.6	0.64444	0.68105	0.78039	0.86013	0.80654	0.77124
0.41223	0.63922	0.63529	0.6732	0.68627	0.79869	0.83137	0.76601	0.69673
0.41379	0.66144	0.66405	0.68758	0.6915	0.82876	0.79477	0.72026	0.59738
0.41536	0.67713	0.66797	0.68366	0.67582	0.85229	0.74771	0.67189	0.57255
0.41693	0.68627	0.66536	0.67451	0.65621	0.86536	0.69804	0.6536	0.60262
0.4185	0.68758	0.65752	0.65752	0.6366	0.87189	0.67582	0.6732	0.64967
0.42006	0.67974	0.63791	0.63922	0.61307	0.87189	0.7085	0.72418	0.68366
0.42163	0.66928	0.62745	0.61438	0.58562	0.85229	0.76209	0.76209	0.70719
0.4232	0.65752	0.60262	0.58824	0.56078	0.83137	0.78562	0.77778	0.74771
0.42476	0.64575	0.57385	0.55817	0.54771	0.79738	0.79869	0.78954	0.78824
0.42633	0.62745	0.55294	0.53595	0.55164	0.75817	0.81307	0.80523	0.81961
0.4279	0.60915	0.54771	0.53725	0.55817	0.72418	0.83137	0.81307	0.83399
0.42947	0.6183	0.55425	0.53203	0.56993	0.74248	0.84444	0.8183	0.84314
0.43103	0.63529	0.57255	0.56732	0.61176	0.76993	0.85098	0.82484	0.8366
0.4326	0.6536	0.61046	0.63137	0.66144	0.79216	0.85882	0.82615	0.81699
0.43417	0.67059	0.66275	0.70458	0.70719	0.80523	0.86536	0.81438	0.7817
0.43574	0.69673	0.70458	0.7464	0.73333	0.82876	0.84836	0.78301	0.73856
0.4373	0.71373	0.71895	0.75294	0.73595	0.85752	0.79477	0.72811	0.65752
0.43887	0.72418	0.72549	0.74771	0.72418	0.88235	0.73333	0.66667	0.58693
0.44044	0.72941	0.72287	0.73072	0.69935	0.90065	0.68105	0.62484	0.55948
0.44201	0.73203	0.70719	0.69412	0.66013	0.91242	0.64706	0.63268	0.59085
0.44357	0.73072	0.67582	0.64314	0.61569	0.89412	0.68235	0.67843	0.63268
0.44514	0.70458	0.64183	0.60523	0.5817	0.85882	0.71242	0.70588	0.66797
0.44671	0.67451	0.60392	0.57124	0.55817	0.81961	0.73987	0.72287	0.70719
0.44828	0.64575	0.56863	0.53987	0.5451	0.7817	0.76209	0.73987	0.75164
0.44984	0.61176	0.54248	0.5268	0.54902	0.74248	0.78301	0.7634	0.78954
0.45141	0.58431	0.53595	0.52941	0.56209	0.7098	0.8	0.77385	0.79869
0.45298	0.57778	0.54248	0.5451	0.58562	0.71242	0.81307	0.78954	0.80392
0.45455	0.58693	0.55294	0.57647	0.61569	0.73987	0.82615	0.80262	0.80392
0.45611	0.60523	0.5634	0.61961	0.64967	0.77255	0.83791	0.80654	0.79608
0.45768	0.62353	0.60784	0.65098	0.66667	0.79216	0.83791	0.78562	0.76732
0.45925	0.65621	0.64314	0.67451	0.67974	0.81569	0.81046	0.74902	0.71111
0.46082	0.67843	0.66144	0.68497	0.6902	0.83922	0.78039	0.71895	0.66013
0.46238	0.68627	0.66667	0.69542	0.69542	0.85752	0.7451	0.70065	0.64444
0.46395	0.6902	0.67059	0.70719	0.69281	0.85882	0.70588	0.69673	0.68235
0.46552	0.68758	0.67189	0.68497	0.67059	0.86667	0.71242	0.73725	0.72157
0.46708	0.6902	0.65098	0.64967	0.64575	0.86013	0.77124	0.77255	0.73464
0.46865	0.68627	0.63268	0.6183	0.62745	0.84183	0.81046	0.78824	0.74902
0.47022	0.67713	0.61569	0.59738	0.61307	0.81046	0.82484	0.79085	0.77385
0.47179	0.66144	0.60131	0.58431	0.60523	0.76601	0.82353	0.79738	0.80654
0.47335	0.6536	0.59608	0.58824	0.60915	0.72418	0.82745	0.80392	0.82876
0.47492	0.64706	0.59869	0.59085	0.61176	0.73072	0.84052	0.81699	0.84836
0.47649	0.64575	0.60262	0.6	0.62876	0.75948	0.8549	0.82876	0.85098
0.47806	0.6536	0.61046	0.62745	0.66144	0.79477	0.86536	0.83268	0.83268
0.47962	0.66144	0.63268	0.67582	0.70458	0.81438	0.86797	0.82484	0.8
0.48119	0.67582	0.66667	0.73203	0.71765	0.82615	0.85752	0.80915	0.75556
0.48276	0.69673	0.69412	0.7451	0.72549	0.84836	0.83268	0.77909	0.7085
0.48433	0.72026	0.71503	0.74118	0.72287	0.86928	0.79477	0.74379	0.66928
0.48589	0.73595	0.72811	0.73725	0.71373	0.88889	0.75164	0.71373	0.64836
0.48746	0.73595	0.72418	0.71895	0.6915	0.89804	0.72811	0.69673	0.67974
0.48903	0.7268	0.70719	0.6915	0.67843	0.89412	0.73856	0.72026	0.70196
0.4906	0.71634	0.68627	0.66275	0.6536	0.88366	0.7634	0.74379	0.72549
0.49216	0.70327	0.66013	0.62091	0.61961	0.86405	0.79085	0.76209	0.74118
0.49373	0.68627	0.62876	0.55686	0.58562	0.83268	0.81569	0.77778	0.75164
0.4953	0.6536	0.58693	0.53333	0.57647	0.78954	0.81961	0.78039	0.78824
0.49687	0.63791	0.57255	0.55556	0.6	0.74248	0.82615	0.79085	0.80392
0.49843	0.63922	0.59085	0.58824	0.61176	0.72941	0.83137	0.80262	0.81699
0.5	0.66144	0.62615	0.60915	0.61438	0.76209	0.8366	0.81046	0.82876
0.50157	0.6902	0.64836	0.61438	0.64052	0.82353	0.84444	0.81307	0.82876
0.50313	0.69673	0.64836	0.6366	0.66928	0.84314	0.85098	0.79346	0.78431
0.5047	0.70458	0.65882	0.68105	0.6915	0.8536	0.83268	0.77647	0.73856
0.50627	0.71373	0.67843	0.72026	0.70588	0.86536	0.80392	0.75817	0.68497
0.50784	0.72287	0.70065	0.74248	0.71634	0.87974	0.77516	0.74118	0.62353
0.5094	0.71895	0.71242	0.74771	0.72811	0.89542	0.76078	0.72811	0.5817
0.51097	0.72287	0.72418	0.75164	0.71503	0.90196	0.74771	0.71895	0.59477
0.51254	0.72418	0.72157	0.72418	0.68758	0.89673	0.73725	0.71895	0.65621
0.51411	0.72157	0.70327	0.68105	0.66144	0.88235	0.73987	0.73595	0.73595
0.51567	0.71373	0.67451	0.64575	0.64706	0.86275	0.76471	0.76993	0.80262
0.51724	0.68889	0.66275	0.62353	0.62876	0.82876	0.81046	0.80262	0.83529
0.51881	0.66536	0.64706	0.59477	0.61438	0.79085	0.84967	0.83007	0.85098
0.52038	0.64706	0.62745	0.58693	0.62353	0.76078	0.8732	0.84836	0.8549
0.52194	0.63529	0.61307	0.60784	0.65621	0.74248	0.88366	0.85752	0.85752
0.52351	0.62745	0.60915	0.64967	0.69673	0.74379	0.88758	0.86013	0.86275
0.52508	0.65752	0.65882	0.69804	0.72811	0.78954	0.88105	0.85098	0.82745
0.52665	0.69542	0.7098	0.74118	0.76471	0.83529	0.87189	0.82222	0.76601
0.52821	0.72418	0.74771	0.77647	0.78954	0.87059	0.84575	0.78431	0.69412
0.52978	0.74248	0.76732	0.79869	0.78824	0.8902	0.80392	0.7451	0.62484
0.53135	0.74771	0.77647	0.79869	0.78824	0.89935	0.76078	0.69804	0.58039
0.53292	0.75164	0.77385	0.7817	0.75686	0.90065	0.71634	0.67189	0.64575
0.53448	0.75164	0.76078	0.75294	0.71503	0.89804	0.71242	0.69935	0.71503
0.53605	0.74379	0.74248	0.71634	0.6732	0.88497	0.74248	0.75033	0.75817
0.53762	0.72157	0.72287	0.67843	0.63791	0.86013	0.78824	0.78824	0.76601
0.53918	0.7085	0.69804	0.62615	0.59869	0.81699	0.80915	0.78562	0.78693
0.54075	0.6902	0.64967	0.58954	0.59477	0.77778	0.8183	0.78562	0.81176
0.54232	0.66144	0.61569	0.57647	0.60784	0.73203	0.82615	0.79477	0.83137
0.54389	0.63268	0.60523	0.58431	0.62484	0.69935	0.83791	0.80915	0.84444
0.54545	0.62745	0.61699	0.59869	0.63922	0.71765	0.84706	0.82222	0.84706
0.54702	0.65882	0.64183	0.63529	0.66405	0.78039	0.85752	0.82745	0.83922
0.54859	0.68105	0.67059	0.67451	0.69673	0.82745	0.86275	0.82484	0.80915
0.55016	0.69935	0.70065	0.70588	0.72418	0.84967	0.8549	0.81046	0.77385
0.55172	0.72157	0.72026	0.73072	0.73725	0.85098	0.83268	0.78562	0.73856
0.55329	0.73595	0.73595	0.75033	0.75164	0.85752	0.80392	0.75556	0.69673
0.55486	0.75948	0.7634	0.75556	0.75164	0.87189	0.77385	0.73072	0.6915
0.55643	0.77255	0.77516	0.75164	0.74771	0.88235	0.74902	0.7268	0.7268
0.55799	0.77385	0.77255	0.7451	0.73856	0.88366	0.74771	0.74902	0.77385
0.55956	0.76993	0.76209	0.73856	0.7268	0.87451	0.78301	0.78693	0.80392
0.56113	0.76078	0.7464	0.71242	0.70588	0.85752	0.83007	0.81307	0.79085
0.5627	0.74771	0.71765	0.69673	0.70065	0.8366	0.84052	0.80915	0.78693
0.56426	0.72811	0.69542	0.6915	0.7085	0.80784	0.83529	0.8	0.79608
0.56583	0.71242	0.68889	0.69935	0.72026	0.78824	0.82876	0.79477	0.80784
0.5674	0.71242	0.70065	0.70719	0.72811	0.78562	0.82745	0.80654	0.81438
0.56897	0.73203	0.72418	0.71373	0.72287	0.80915	0.83399	0.80654	0.81961
0.57053	0.74771	0.72941	0.71373	0.72418	0.83268	0.83529	0.81176	0.81569
0.5721	0.75556	0.73333	0.71373	0.72811	0.8536	0.83791	0.81307	0.79216
0.57367	0.75556	0.73725	0.71634	0.73333	0.86144	0.83922	0.80523	0.75294
0.57524	0.75817	0.73856	0.7268	0.74118	0.85752	0.83529	0.77909	0.69804
0.5768	0.75948	0.74379	0.7268	0.73856	0.85621	0.80523	0.7464	0.66797
0.57837	0.76078	0.75294	0.73333	0.74379	0.86275	0.77385	0.72287	0.67582
0.57994	0.76993	0.7634	0.74118	0.74118	0.86797	0.75164	0.71634	0.70588
0.5815	0.78301	0.77124	0.7451	0.73333	0.87189	0.74771	0.73725	0.74771
0.58307	0.78693	0.76601	0.72811	0.71765	0.86144	0.77516	0.78562	0.77778
0.58464	0.77909	0.74902	0.71634	0.71373	0.85098	0.80915	0.80654	0.78431
0.58621	0.7634	0.73725	0.70588	0.71634	0.8366	0.83007	0.80915	0.79477
0.58777	0.74771	0.73072	0.70196	0.72418	0.81569	0.83922	0.80784	0.81438
0.58934	0.73987	0.73203	0.7098	0.74379	0.78954	0.84575	0.81176	0.84052
0.59091	0.73987	0.74379	0.73203	0.75556	0.75164	0.84575	0.81961	0.84706
0.59248	0.76471	0.7634	0.74118	0.75686	0.76471	0.85098	0.83007	0.84575
0.59404	0.78824	0.77647	0.74771	0.75948	0.80915	0.86144	0.83791	0.83791
0.59561	0.80131	0.77647	0.75817	0.76863	0.85752	0.86928	0.8366	0.82091
0.59718	0.80131	0.78562	0.77647	0.7817	0.86013	0.86928	0.82484	0.79346
0.59875	0.80262	0.78824	0.78824	0.78824	0.84967	0.85098	0.80392	0.7464
0.60031	0.80654	0.79608	0.79608	0.79608	0.85098	0.82876	0.77385	0.72418
0.60188	0.81176	0.81046	0.80131	0.80131	0.85752	0.80131	0.75556	0.73203
0.60345	0.82615	0.82091	0.80131	0.79608	0.86667	0.77385	0.76078	0.7634
0.60502	0.83137	0.82353	0.79346	0.77516	0.8732	0.78039	0.78824	0.79608
0.60658	0.83007	0.80784	0.77385	0.75164	0.87582	0.81176	0.81046	0.8
0.60815	0.81699	0.78431	0.75033	0.73595	0.86797	0.84183	0.8183	0.80262
0.60972	0.79477	0.76078	0.73464	0.73464	0.84575	0.86013	0.81699	0.81046
0.61129	0.77909	0.75164	0.73333	0.74379	0.80915	0.8549	0.81046	0.81569
0.61285	0.77385	0.76993	0.75164	0.7634	0.76601	0.84706	0.81699	0.8366
0.61442	0.78562	0.78954	0.76471	0.76601	0.77124	0.84967	0.82484	0.84706
0.61599	0.80262	0.8	0.76732	0.75948	0.80915	0.85752	0.83399	0.84575
0.61755	0.8183	0.79869	0.75948	0.75164	0.8549	0.86536	0.83922	0.83268
0.61912	0.8183	0.79085	0.75817	0.75948	0.86405	0.86797	0.83922	0.81176
0.62069	0.81046	0.79346	0.78301	0.76863	0.86797	0.86275	0.82484	0.78431
0.62226	0.80523	0.80131	0.79085	0.77385	0.86797	0.84967	0.8	0.75033
0.62382	0.80784	0.80654	0.78824	0.77516	0.86536	0.82353	0.77255	0.72811
0.62539	0.8183	0.80784	0.78301	0.77516	0.86667	0.79477	0.74379	0.73072
0.62696	0.83268	0.80915	0.77385	0.76732	0.87189	0.76471	0.74248	0.7634
0.62853	0.83791	0.80262	0.7634	0.75686	0.88105	0.78431	0.7817	0.8
0.63009	0.82615	0.78954	0.75164	0.74379	0.87582	0.81438	0.81176	0.81046
0.63166	0.80784	0.77124	0.73595	0.73464	0.85882	0.84052	0.82222	0.80131
0.63323	0.78039	0.75164	0.71895	0.73333	0.83268	0.84575	0.81699	0.79085
0.6348	0.74248	0.73464	0.7268	0.74902	0.80392	0.8366	0.80392	0.80131
0.63636	0.74248	0.75033	0.74771	0.76471	0.78562	0.82745	0.79608	0.80392
0.63793	0.76732	0.77385	0.76601	0.77124	0.78824	0.82091	0.79738	0.80392
0.6395	0.80131	0.79608	0.77255	0.76732	0.81569	0.81699	0.80131	0.80392
0.64107	0.81569	0.8	0.76471	0.75164	0.85882	0.8183	0.80392	0.80784
0.64263	0.80523	0.78954	0.7451	0.73725	0.86928	0.82745	0.80915	0.79216
0.6442	0.79608	0.77647	0.73464	0.7268	0.86144	0.82876	0.8	0.75686
0.64577	0.78824	0.76732	0.73464	0.72811	0.85229	0.82091	0.7817	0.71634
0.64734	0.7817	0.76078	0.7451	0.74248	0.85098	0.8	0.76078	0.6902
0.6489	0.79085	0.76732	0.7464	0.7464	0.85752	0.76601	0.74379	0.71242
0.65047	0.79608	0.76863	0.73203	0.73333	0.86275	0.76209	0.75686	0.77385
0.65204	0.79346	0.75817	0.71242	0.71373	0.86536	0.78562	0.78693	0.80392
0.65361	0.7817	0.73987	0.6902	0.69281	0.86144	0.82222	0.81438	0.81307
0.65517	0.75294	0.71895	0.66797	0.67974	0.83922	0.85229	0.82222	0.81046
0.65674	0.72418	0.70719	0.67059	0.7098	0.81176	0.84836	0.81307	0.80392
0.65831	0.7085	0.71242	0.71242	0.74771	0.78431	0.8366	0.80262	0.81569
0.65987	0.71895	0.73725	0.7464	0.76078	0.78039	0.83137	0.80262	0.82091
0.66144	0.75294	0.76601	0.76078	0.75686	0.80654	0.83137	0.80784	0.8183
0.66301	0.79608	0.77647	0.75817	0.75556	0.84575	0.83268	0.81307	0.80523
0.66458	0.79216	0.77647	0.7634	0.75425	0.85882	0.8366	0.81176	0.78562
0.66614	0.78824	0.77647	0.7634	0.75948	0.85752	0.8366	0.79738	0.75948
0.66771	0.78693	0.77647	0.76601	0.76078	0.8549	0.82484	0.77647	0.72941
0.66928	0.78824	0.77255	0.76601	0.75164	0.8549	0.79608	0.75686	0.70588
0.67085	0.78824	0.77516	0.75556	0.72941	0.86667	0.76471	0.7451	0.73333
0.67241	0.78693	0.75817	0.7268	0.69935	0.86667	0.75948	0.76471	0.78039
0.67398	0.77909	0.73464	0.70065	0.67451	0.85752	0.78039	0.78954	0.80915
0.67555	0.76209	0.71373	0.67582	0.65098	0.84314	0.81569	0.81961	0.82091
0.67712	0.74248	0.70065	0.64967	0.63529	0.82876	0.85098	0.83529	0.82222
0.67868	0.71895	0.68497	0.64052	0.66405	0.79738	0.8549	0.83399	0.83137
0.68025	0.69412	0.68758	0.66928	0.69804	0.75948	0.85229	0.83791	0.85098
0.68182	0.70327	0.7098	0.69412	0.71503	0.75425	0.85229	0.84444	0.86797
0.68339	0.73987	0.73725	0.70719	0.72157	0.78431	0.86013	0.8536	0.87451
0.68495	0.78301	0.74902	0.7098	0.73333	0.83922	0.87843	0.86667	0.87189
0.68652	0.79477	0.75948	0.73856	0.76078	0.84706	0.88366	0.86405	0.85229
0.68809	0.80131	0.77385	0.77647	0.77909	0.85621	0.88235	0.85882	0.82876
0.68966	0.80654	0.79608	0.8	0.78693	0.86275	0.8732	0.84575	0.80262
0.69122	0.81699	0.81176	0.8	0.78431	0.86405	0.85621	0.82484	0.78431
0.69279	0.83137	0.80915	0.79085	0.77516	0.87713	0.83922	0.80784	0.79477
0.69436	0.83268	0.80523	0.78039	0.76601	0.88366	0.8183	0.80784	0.81699
0.69592	0.82876	0.79346	0.76601	0.75164	0.88497	0.82091	0.81961	0.83268
0.69749	0.82222	0.77778	0.75164	0.73987	0.87451	0.83922	0.83268	0.83791
0.69906	0.80784	0.7634	0.73595	0.72811	0.8536	0.85752	0.84052	0.82876
0.70063	0.79085	0.75033	0.72287	0.72418	0.82222	0.85882	0.83529	0.83007
0.70219	0.77909	0.7451	0.72941	0.73203	0.79346	0.84444	0.82353	0.84052
0.70376	0.77516	0.74902	0.73464	0.73464	0.78562	0.8366	0.80915	0.84444
0.70533	0.78039	0.75425	0.73725	0.72811	0.79738	0.83007	0.79738	0.83399
0.7069	0.78954	0.76078	0.73725	0.71634	0.82091	0.82091	0.79346	0.80392
0.70846	0.79738	0.75817	0.72549	0.71503	0.84575	0.80915	0.78039	0.75948
0.71003	0.79346	0.74902	0.71895	0.7098	0.84575	0.79085	0.76471	0.71765
0.7116	0.78431	0.73464	0.71373	0.69281	0.84183	0.77124	0.75164	0.67843
0.71317	0.77255	0.72026	0.69935	0.67189	0.84052	0.75556	0.73725	0.64575
0.71473	0.76993	0.71111	0.67451	0.64967	0.84575	0.74118	0.72549	0.63137
0.7163	0.75686	0.70458	0.65621	0.64444	0.84967	0.72418	0.72157	0.70196
0.71787	0.74902	0.69412	0.63399	0.63137	0.84575	0.72549	0.74379	0.78431
0.71944	0.73987	0.68497	0.60915	0.61699	0.83137	0.75294	0.78301	0.84706
0.721	0.73072	0.67059	0.58431	0.6	0.80654	0.80392	0.82745	0.87582
0.72257	0.72157	0.64967	0.56209	0.59346	0.76471	0.86013	0.86144	0.88889
0.72414	0.69804	0.63922	0.58431	0.66013	0.73333	0.87713	0.87189	0.88889
0.72571	0.6732	0.66405	0.68105	0.73856	0.74118	0.87843	0.86536	0.86928
0.72727	0.68235	0.71895	0.78562	0.8	0.77385	0.87189	0.84706	0.83137
0.72884	0.75164	0.78562	0.83007	0.81438	0.80392	0.85882	0.81438	0.78824
0.73041	0.80523	0.82091	0.82091	0.78301	0.82353	0.84444	0.78562	0.75948
0.73197	0.82745	0.82745	0.80523	0.75686	0.84836	0.82484	0.74118	0.68889
0.73354	0.83399	0.80784	0.76732	0.71895	0.86536	0.76863	0.66928	0.58431
0.73511	0.82745	0.76993	0.71111	0.67582	0.86928	0.67974	0.5817	0.4732
0.73668	0.81176	0.72941	0.64836	0.64444	0.86013	0.56732	0.50719	0.40131
0.73824	0.77255	0.68627	0.62745	0.61176	0.85229	0.5268	0.53856	0.48366
0.73981	0.72418	0.64052	0.59608	0.55556	0.84183	0.55294	0.62091	0.60654
0.74138	0.67582	0.59085	0.53203	0.4915	0.82222	0.63529	0.70327	0.71111
0.74295	0.61699	0.53595	0.44314	0.44706	0.79216	0.74118	0.7634	0.76993
0.74451	0.53203	0.47451	0.40784	0.4732	0.76078	0.81307	0.80262	0.82484
0.74608	0.47713	0.49542	0.49542	0.56732	0.72549	0.83007	0.83791	0.87713
0.74765	0.50196	0.57909	0.59346	0.63791	0.7268	0.84706	0.86536	0.90458
0.74922	0.59608	0.67059	0.65882	0.68105	0.76209	0.86797	0.88366	0.91503
0.75078	0.72287	0.71765	0.67974	0.71765	0.82484	0.88889	0.89673	0.92418
0.75235	0.7464	0.7268	0.73464	0.79869	0.84314	0.91634	0.89804	0.9085
0.75392	0.76601	0.76863	0.79216	0.82615	0.83791	0.91373	0.8915	0.88758
0.75549	0.79869	0.81046	0.83268	0.84706	0.83007	0.90196	0.87059	0.86013
0.75705	0.83529	0.84706	0.85752	0.86013	0.8366	0.88758	0.84183	0.82091
0.75862	0.86144	0.88235	0.87713	0.85229	0.87974	0.86536	0.81699	0.76601
0.76019	0.87059	0.87843	0.86667	0.83922	0.91765	0.8366	0.78954	0.68758
0.76176	0.87189	0.86667	0.84836	0.8183	0.93333	0.80131	0.75294	0.6536
0.76332	0.86144	0.84706	0.82353	0.79346	0.93856	0.75817	0.72026	0.67189
0.76489	0.84575	0.81961	0.79346	0.76993	0.93725	0.72026	0.71111	0.73203
0.76646	0.82353	0.8	0.7634	0.74248	0.92287	0.72287	0.73072	0.80392
0.76803	0.81699	0.79346	0.72287	0.70719	0.9085	0.76732	0.78301	0.86144
0.76959	0.80131	0.76993	0.67189	0.68497	0.8902	0.8183	0.83137	0.8915
0.77116	0.77647	0.73856	0.64314	0.6915	0.86667	0.85752	0.86144	0.89673
0.77273	0.75164	0.71111	0.66013	0.73595	0.84052	0.87582	0.86536	0.88366
0.77429	0.73333	0.72418	0.73856	0.79216	0.84706	0.88497	0.85752	0.85229
0.77586	0.75033	0.76863	0.80262	0.82222	0.86405	0.87713	0.84183	0.81046
0.77743	0.77385	0.81307	0.84967	0.83399	0.87451	0.85752	0.81961	0.76471
0.779	0.79869	0.84444	0.86928	0.8366	0.88105	0.83268	0.79869	0.71765
0.78056	0.82353	0.8536	0.86405	0.83268	0.88366	0.80523	0.77124	0.6549
0.78213	0.83791	0.84967	0.84836	0.81699	0.88497	0.76471	0.70588	0.57516
0.7837	0.84183	0.8366	0.81961	0.78562	0.8902	0.70719	0.63791	0.57647
0.78527	0.83791	0.8183	0.77778	0.7451	0.89281	0.64967	0.60915	0.66275
0.78683	0.81961	0.79085	0.72941	0.70327	0.88497	0.62615	0.64314	0.78693
0.7884	0.79216	0.74902	0.67059	0.65621	0.86275	0.6915	0.75033	0.83007
0.78997	0.73072	0.67974	0.61307	0.58039	0.84052	0.78954	0.80392	0.81569
0.79154	0.66405	0.61569	0.58039	0.58039	0.82876	0.83922	0.82222	0.79085
0.7931	0.59608	0.57778	0.60523	0.65098	0.83007	0.84444	0.81699	0.77124
0.79467	0.53856	0.58431	0.68627	0.74902	0.83529	0.82353	0.80784	0.76863
0.79624	0.58301	0.67059	0.74902	0.77778	0.82876	0.81307	0.80131	0.80131
0.79781	0.68627	0.74118	0.75164	0.76209	0.82745	0.8183	0.81438	0.84183
0.79937	0.75817	0.75817	0.74248	0.74248	0.82876	0.82745	0.82745	0.86405
0.80094	0.77778	0.74248	0.72811	0.73333	0.83007	0.83922	0.83399	0.86667
0.80251	0.75294	0.73333	0.71242	0.7451	0.83268	0.84836	0.83399	0.86144
0.80408	0.74248	0.73333	0.74902	0.77255	0.82876	0.84967	0.83399	0.84183
0.80564	0.7464	0.75948	0.79085	0.79477	0.83137	0.84967	0.83007	0.81699
0.80721	0.76078	0.79085	0.8183	0.80523	0.83399	0.84183	0.82222	0.78431
0.80878	0.7817	0.81046	0.82484	0.79869	0.84314	0.83268	0.80915	0.73856
0.81034	0.79477	0.81699	0.81307	0.77778	0.8536	0.82484	0.8	0.68758
0.81191	0.80131	0.80262	0.79477	0.76993	0.86144	0.81438	0.78562	0.71373
0.81348	0.79869	0.79477	0.77778	0.7634	0.86144	0.8	0.78431	0.76078
0.81505	0.78824	0.78693	0.7634	0.75294	0.85882	0.79608	0.8	0.81046
0.81661	0.77385	0.77778	0.75033	0.73856	0.85098	0.80784	0.82745	0.84967
0.81818	0.77124	0.76732	0.73464	0.72287	0.83922	0.83007	0.84183	0.87713
0.81975	0.76732	0.75294	0.71242	0.73203	0.81699	0.8536	0.84706	0.89412
0.82132	0.75948	0.7464	0.72811	0.75817	0.79869	0.86536	0.8549	0.90196
0.82288	0.75686	0.75686	0.76732	0.78824	0.78824	0.87451	0.86275	0.89281
0.82445	0.76993	0.78693	0.80392	0.81046	0.79608	0.88235	0.86667	0.86536
0.82602	0.7817	0.80915	0.82745	0.83529	0.8183	0.88627	0.8536	0.82745
0.82759	0.79608	0.82615	0.84836	0.83922	0.84183	0.86667	0.82353	0.75294
0.82915	0.81046	0.8366	0.84967	0.82876	0.85621	0.83399	0.78301	0.65882
0.83072	0.82353	0.83791	0.83399	0.81438	0.86797	0.79085	0.73072	0.58039
0.83229	0.82745	0.82091	0.80784	0.79738	0.88366	0.74118	0.67059	0.57385
0.83386	0.81961	0.80392	0.78824	0.77647	0.89935	0.69412	0.67189	0.68366
0.83542	0.80654	0.78693	0.76209	0.75294	0.90327	0.7098	0.73203	0.7817
0.83699	0.78301	0.76863	0.73595	0.72941	0.88758	0.75948	0.81176	0.84575
0.83856	0.75686	0.74771	0.70719	0.71242	0.8536	0.81961	0.86928	0.87059
0.84013	0.74379	0.73464	0.68105	0.70458	0.8183	0.8549	0.86797	0.8732
0.84169	0.73203	0.72418	0.68627	0.73203	0.79869	0.86928	0.86536	0.88105
0.84326	0.73333	0.72549	0.71111	0.75686	0.79477	0.87582	0.86797	0.88366
0.84483	0.74379	0.74248	0.7451	0.77385	0.79477	0.88366	0.87189	0.88497
0.84639	0.75817	0.77255	0.77909	0.77647	0.79738	0.88627	0.87451	0.87713
0.84796	0.78301	0.78954	0.79346	0.79216	0.82615	0.88889	0.86928	0.85098
0.84953	0.79869	0.80131	0.80654	0.80262	0.8549	0.88497	0.84314	0.78301
0.8511	0.80784	0.81046	0.81176	0.80131	0.87713	0.86797	0.80654	0.69935
0.85266	0.81307	0.81438	0.81176	0.79085	0.88758	0.82876	0.76078	0.63268
0.85423	0.81569	0.80392	0.79608	0.77778	0.88758	0.75686	0.70458	0.61699
0.8558	0.80784	0.78824	0.76732	0.75556	0.88497	0.69673	0.68627	0.66144
0.85737	0.79477	0.76471	0.73595	0.7268	0.89412	0.68627	0.72157	0.7464
0.85893	0.78039	0.73856	0.70327	0.69804	0.88366	0.72418	0.77909	0.82353
0.8605	0.76209	0.71634	0.67059	0.67451	0.84836	0.79085	0.83529	0.86667
0.86207	0.73856	0.69804	0.64444	0.66928	0.8	0.86275	0.87713	0.87451
0.86364	0.72941	0.6915	0.64314	0.67451	0.73333	0.88758	0.88758	0.89804
0.8652	0.72026	0.69281	0.6732	0.70458	0.67974	0.89412	0.89542	0.91373
0.86677	0.71895	0.70588	0.71634	0.7451	0.66667	0.89542	0.89935	0.91895
0.86834	0.73595	0.73464	0.75817	0.77909	0.7085	0.89804	0.89673	0.91503
0.86991	0.76863	0.77124	0.78039	0.79346	0.79085	0.89673	0.8915	0.89542
0.87147	0.79216	0.79085	0.79477	0.79869	0.85098	0.89281	0.87713	0.84444
0.87304	0.80131	0.8	0.80262	0.79869	0.8732	0.87843	0.8536	0.77909
0.87461	0.80262	0.80523	0.80392	0.78562	0.8732	0.8536	0.81176	0.7085
0.87618	0.80392	0.80262	0.79216	0.75556	0.87713	0.81699	0.75948	0.6366
0.87774	0.80654	0.7817	0.76209	0.73072	0.88366	0.7634	0.70065	0.62222
0.87931	0.78954	0.75164	0.72418	0.70327	0.88105	0.7098	0.6915	0.67059
0.88088	0.76732	0.72549	0.69412	0.68366	0.87843	0.68627	0.72026	0.74771
0.88245	0.74118	0.71373	0.67189	0.6732	0.87451	0.70719	0.77516	0.82353
0.88401	0.71765	0.70196	0.65229	0.66797	0.87059	0.78301	0.85098	0.87974
0.88558	0.70196	0.69412	0.64444	0.66144	0.77909	0.84183	0.87189	0.88105
0.88715	0.69804	0.68497	0.63007	0.66797	0.63922	0.86797	0.87189	0.88366
0.88871	0.70327	0.68497	0.64444	0.69412	0.53595	0.87582	0.86667	0.88497
0.89028	0.71895	0.7098	0.70588	0.74379	0.53333	0.87582	0.86013	0.88758
0.89185	0.73464	0.75948	0.77909	0.78824	0.61569	0.87713	0.86797	0.89281
0.89342	0.76471	0.79608	0.8183	0.81307	0.70588	0.87713	0.87059	0.87974
0.89498	0.79608	0.81961	0.83007	0.82091	0.76732	0.87843	0.86928	0.82745
0.89655	0.8183	0.83007	0.82484	0.81569	0.8	0.87582	0.84706	0.73856
0.89812	0.82222	0.82353	0.81438	0.80654	0.80784	0.85882	0.78954	0.63268
0.89969	0.82484	0.80654	0.79608	0.77516	0.81699	0.80392	0.72026	0.58954
0.90125	0.81176	0.78301	0.76601	0.73595	0.83529	0.74379	0.67843	0.60262
0.90282	0.78693	0.75817	0.73203	0.70196	0.83137	0.7085	0.67974	0.66797
0.90439	0.75817	0.73464	0.69542	0.67974	0.76471	0.71111	0.72026	0.76471
0.90596	0.73072	0.71373	0.66928	0.67189	0.59085	0.7464	0.78301	0.85752
0.90752	0.69804	0.69673	0.6366	0.6549	0.42091	0.80784	0.83529	0.86536
0.90909	0.68235	0.67843	0.62222	0.6536	0.37909	0.86013	0.86013	0.87059
0.91066	0.67189	0.67189	0.63268	0.67582	0.4	0.88497	0.86797	0.87843
0.91223	0.66667	0.68235	0.66928	0.72287	0.42876	0.87843	0.86928	0.88366
0.91379	0.67582	0.71111	0.7451	0.78301	0.44706	0.87451	0.87189	0.88497
0.91536	0.70458	0.75033	0.78562	0.79869	0.48105	0.87843	0.87189	0.87974
0.91693	0.74379	0.78562	0.80262	0.80131	0.52418	0.88235	0.8732	0.87189
0.9185	0.77778	0.80784	0.80262	0.79738	0.5634	0.88235	0.86536	0.84444
0.92006	0.79216	0.80654	0.79216	0.78954	0.59608	0.8732	0.84183	0.77255
0.92163	0.79346	0.8	0.79346	0.76601	0.62091	0.8549	0.78824	0.68235
0.9232	0.78824	0.78039	0.77124	0.74118	0.64575	0.79738	0.7268	0.61176
0.92476	0.7634	0.74902	0.72418	0.70458	0.62745	0.72811	0.68366	0.60262
0.92633	0.72941	0.70588	0.65882	0.66144	0.55294	0.6732	0.67843	0.66797
0.9279	0.69935	0.66405	0.60131	0.62484	0.42091	0.67059	0.72811	0.78693
0.92947	0.67582	0.64314	0.56732	0.61046	0.32157	0.7451	0.80654	0.86144
0.93103	0.6536	0.63007	0.55817	0.60915	0.26536	0.82222	0.86667	0.8902
0.9326	0.63791	0.61961	0.5451	0.60523	0.24444	0.8732	0.88758	0.88758
0.93417	0.62745	0.61307	0.53464	0.60654	0.24836	0.88235	0.87451	0.87189
0.93574	0.63922	0.62222	0.56732	0.66797	0.25621	0.87451	0.86667	0.86275
0.9373	0.65229	0.66667	0.66928	0.73987	0.26275	0.87059	0.86667	0.87843
0.93887	0.67713	0.71634	0.74771	0.77647	0.27974	0.86797	0.87451	0.89281
0.94044	0.7098	0.75556	0.78824	0.79085	0.29935	0.87582	0.88235	0.88235
0.94201	0.74248	0.77255	0.79608	0.79477	0.32026	0.88758	0.87974	0.83137
0.94357	0.76078	0.78562	0.8183	0.79216	0.35164	0.8902	0.83922	0.75033
0.94514	0.76863	0.78824	0.8	0.77255	0.36078	0.84836	0.76993	0.66144
0.94671	0.77124	0.77124	0.76209	0.74771	0.36078	0.77124	0.70588	0.62615
0.94828	0.76732	0.74248	0.71373	0.7268	0.35686	0.6915	0.66928	0.64967
0.94984	0.7464	0.71765	0.67451	0.71111	0.35556	0.64575	0.68105	0.72549
0.95141	0.72811	0.7085	0.63922	0.66275	0.33333	0.68758	0.76732	0.83791
0.95298	0.71373	0.69804	0.59738	0.59346	0.31503	0.75425	0.83268	0.88105
0.95455	0.70327	0.66013	0.53333	0.53464	0.29804	0.82745	0.86667	0.88497
0.95611	0.68627	0.59216	0.46013	0.52418	0.28366	0.88497	0.86928	0.86797
0.95768	0.65621	0.53856	0.45098	0.61176	0.26928	0.88889	0.85621	0.86144
0.95925	0.62484	0.58431	0.61307	0.72418	0.26275	0.87189	0.8549	0.86405
0.96082	0.62615	0.66013	0.73725	0.78301	0.2549	0.86405	0.8536	0.87582
0.96238	0.66275	0.72941	0.78954	0.79346	0.26144	0.86797	0.85752	0.87189
0.96395	0.72941	0.76601	0.77385	0.77647	0.28235	0.87713	0.86275	0.83007
0.96552	0.76471	0.74902	0.75948	0.75817	0.29804	0.87974	0.84575	0.71373
0.96708	0.74248	0.73464	0.74902	0.72811	0.30719	0.84052	0.77909	0.57385
0.96865	0.72549	0.71503	0.73072	0.70458	0.3085	0.77255	0.69412	0.48105
0.97022	0.71503	0.6902	0.69673	0.67713	0.30065	0.69281	0.62745	0.4732
0.97179	0.69935	0.65752	0.64575	0.62615	0.2915	0.62091	0.61046	0.57385
0.97335	0.68497	0.63791	0.56732	0.51765	0.28627	0.61961	0.6732	0.72549
0.97492	0.66797	0.57516	0.46405	0.43529	0.27189	0.67713	0.73333	0.81176
0.97649	0.64052	0.49281	0.37909	0.39869	0.2536	0.75686	0.79085	0.84314
0.97806	0.60523	0.42091	0.34379	0.42745	0.23137	0.82484	0.83137	0.83529
0.97962	0.56209	0.41569	0.40784	0.51895	0.21438	0.84706	0.82615	0.83268
0.98119	0.53464	0.47189	0.51765	0.65098	0.21046	0.83791	0.82353	0.84052
0.98276	0.53464	0.53464	0.62222	0.72026	0.20915	0.8366	0.82745	0.8536
0.98433	0.56993	0.60262	0.69281	0.73856	0.22222	0.84444	0.83791	0.86667
0.98589	0.63399	0.67582	0.71765	0.72418	0.23922	0.85621	0.8536	0.84836
0.98746	0.68627	0.68889	0.7098	0.71895	0.24967	0.87189	0.86144	0.66928
0.98903	0.68889	0.67582	0.7085	0.72418	0.2549	0.83268	0.71503	0.40784
0.9906	0.67843	0.65752	0.68366	0.69673	0.25621	0.70065	0.53856	0.2902
0.99216	0.66405	0.63268	0.61176	0.60131	0.25098	0.53464	0.42353	0.31242
0.99373	0.64575	0.59085	0.47974	0.42484	0.25098	0.42745	0.44444	0.40654
0.9953	0.6	0.48235	0.31634	0.29542	0.24183	0.4732	0.51111	0.50719
0.99687	0.53333	0.36209	0.23529	0.26405	0.22876	0.53464	0.53987	0.60392
0.99843	0.45882	0.28105	0.21961	0.29804	0.21307	0.58562	0.56993	0.67451
1	0.39085	0.25882	0.25621	0.36078	0.19216	0.61699	0.60392	0.70588

## Sheet: Fig. S1
Fig. S1c								Fig. S1g					Fig. S1h					Fig. S1i
	Simulated (mT)			Measured (mT)					B (mT)					Field gradient (T m-1)					Field gradient (T m-1)
Current (A)	x	y	z	x	y	z		Distance (cm)	x	y	z		Distance (cm)	x	y	z		Distance (cm)	x	y	z
1	5.93	5.87	5.97	5.87	6	5.6		-17	0.08054	0.46104	1.59983		-17	0.00152	0.00784	0.02171		-2.448	0.10851	0.01477	0.00351
2	11.86	11.74	11.94	11.74	12	11.2		-16.932	0.08157	0.46637	1.61459		-16.932	0.00152	0.00784	0.02171		-2.38	0.09937	0.01124	0.00296
3	17.79	17.61	17.91	17.61	18	16.8		-16.864	0.0826	0.4717	1.62936		-16.864	0.00151	0.00784	0.02172		-2.312	0.09022	0.00771	0.00241
4	23.72	23.48	23.88	23.48	24	22.4		-16.796	0.08363	0.47702	1.64413		-16.796	0.00151	0.00784	0.02172		-2.244	0.09022	0.00771	0.00241
5	29.65	29.35	29.85	29.35	30	28		-16.728	0.08466	0.48235	1.6589		-16.728	0.00151	0.00783	0.02173		-2.176	0.09022	0.00771	0.00241
								-16.66	0.08565	0.48774	1.67387		-16.66	0.00155	0.00816	0.02232		-2.108	0.09022	0.00771	0.00241
								-16.592	0.0867	0.49356	1.68964		-16.592	0.00159	0.00848	0.0229		-2.04	0.07725	0.00783	0.00201
								-16.524	0.08778	0.49933	1.70521		-16.524	0.00159	0.00848	0.0229		-1.972	0.06427	0.00795	0.0016
								-16.456	0.08886	0.5051	1.72078		-16.456	0.00159	0.00848	0.0229		-1.904	0.06427	0.00795	0.0016
								-16.388	0.08994	0.51086	1.73635		-16.388	0.00159	0.00848	0.0229		-1.836	0.06427	0.00795	0.0016
								-16.32	0.09102	0.51659	1.75189		-16.32	0.00166	0.00882	0.02349		-1.768	0.06427	0.00795	0.0016
								-16.252	0.0922	0.52277	1.76822		-16.252	0.00174	0.00915	0.02409		-1.7	0.05436	0.00668	0.00129
								-16.184	0.09338	0.52899	1.7846		-16.184	0.00174	0.00915	0.02409		-1.632	0.04444	0.0054	0.000973175
								-16.116	0.09457	0.53522	1.80098		-16.116	0.00174	0.00915	0.02409		-1.564	0.04444	0.0054	0.000973175
								-16.048	0.09575	0.54144	1.81736		-16.048	0.00174	0.00915	0.02409		-1.496	0.04444	0.0054	0.000973175
								-15.98	0.09692	0.5476	1.83373		-15.98	0.00181	0.00947	0.02465		-1.428	0.04444	0.0054	0.000973175
								-15.912	0.09818	0.5542	1.85087		-15.912	0.00188	0.00979	0.02521		-1.36	0.03366	0.00375	0.000745875
								-15.844	0.09946	0.56086	1.86801		-15.844	0.00188	0.00979	0.02521		-1.292	0.02288	0.00211	0.000518575
								-15.776	0.10073	0.56752	1.88516		-15.776	0.00188	0.00979	0.02521		-1.224	0.02288	0.00211	0.000518575
								-15.708	0.10201	0.57417	1.9023		-15.708	0.00188	0.00979	0.02521		-1.156	0.02288	0.00211	0.000518575
								-15.64	0.10328	0.58092	1.91949		-15.64	0.00195	0.01019	0.02582		-1.088	0.02288	0.00211	0.000518575
								-15.572	0.10466	0.58821	1.93752		-15.572	0.00203	0.01059	0.02644		-1.02	0.0164	0.00112	0.000390846
								-15.504	0.10604	0.59541	1.95549		-15.504	0.00203	0.01059	0.02644		-0.952	0.00992	0.000128301	0.000263117
								-15.436	0.10742	0.60261	1.97347		-15.436	0.00203	0.01059	0.02644		-0.884	0.00992	0.000128301	0.000263117
								-15.368	0.1088	0.60982	1.99145		-15.368	0.00203	0.01059	0.02644		-0.816	0.00992	0.000128301	0.000263117
								-15.3	0.11025	0.61708	2.00943		-15.3	0.00212	0.01101	0.02709		-0.748	0.00992	0.000128301	0.000263117
								-15.232	0.11183	0.6249	2.0283		-15.232	0.00221	0.01143	0.02774		-0.68	0.00647	2.53401e-05	0.000181397
								-15.164	0.11333	0.63267	2.04716		-15.164	0.00221	0.01143	0.02774		-0.612	0.00302	-7.76204e-05	9.96763e-05
								-15.096	0.11484	0.64044	2.06603		-15.096	0.00221	0.01143	0.02774		-0.544	0.00302	-7.76204e-05	9.96763e-05
								-15.028	0.11634	0.64821	2.08489		-15.028	0.00221	0.01143	0.02774		-0.476	0.00302	-7.76204e-05	9.96763e-05
								-14.96	0.11785	0.65599	2.10383		-14.96	0.00232	0.0119	0.02836		-0.408	0.00302	-7.76204e-05	9.96763e-05
								-14.892	0.1195	0.66441	2.12362		-14.892	0.00242	0.01236	0.02899		-0.34	0.00173	-8.01546e-05	6.40689e-05
								-14.824	0.12115	0.67282	2.14333		-14.824	0.00242	0.01236	0.02899		-0.272	0.000441467	-8.26888e-05	2.84615e-05
								-14.756	0.12279	0.68123	2.16304		-14.756	0.00242	0.01236	0.02899		-0.204	0.000441467	-8.26888e-05	2.84615e-05
								-14.688	0.12444	0.68963	2.18275		-14.688	0.00242	0.01236	0.02899		-0.136	0.000441467	-8.26888e-05	2.84615e-05
								-14.62	0.12611	0.69801	2.20255		-14.62	0.00255	0.01288	0.02961		-0.068	0.000441467	-8.26888e-05	2.84615e-05
								-14.552	0.12795	0.70709	2.22319		-14.552	0.00269	0.01339	0.03024		0	3.65207e-05	-2.62958e-06	5.83967e-07
								-14.484	0.12978	0.7162	2.24376		-14.484	0.00269	0.01339	0.03024		0.068	-0.000368425	7.74297e-05	-2.72935e-05
								-14.416	0.13161	0.72531	2.26432		-14.416	0.00269	0.01339	0.03024		0.136	-0.000368425	7.74297e-05	-2.72935e-05
								-14.348	0.13344	0.73442	2.28488		-14.348	0.00269	0.01339	0.03024		0.204	-0.000368425	7.74297e-05	-2.72935e-05
								-14.28	0.13529	0.74356	2.30552		-14.28	0.00279	0.01393	0.03094		0.272	-0.000368425	7.74297e-05	-2.72935e-05
								-14.212	0.13729	0.75343	2.32711		-14.212	0.0029	0.01447	0.03164		0.34	-0.00164	7.17668e-05	-6.37879e-05
								-14.144	0.13926	0.76327	2.34862		-14.144	0.0029	0.01447	0.03164		0.408	-0.00291	6.6104e-05	-0.000100282
								-14.076	0.14122	0.77312	2.37014		-14.076	0.0029	0.01447	0.03164		0.476	-0.00291	6.6104e-05	-0.000100282
								-14.008	0.14319	0.78296	2.39165		-14.008	0.0029	0.01447	0.03164		0.544	-0.00291	6.6104e-05	-0.000100282
								-13.94	0.14522	0.79276	2.41304		-13.94	0.00305	0.01507	0.03228		0.612	-0.00291	6.6104e-05	-0.000100282
								-13.872	0.14745	0.80336	2.4353		-13.872	0.00321	0.01566	0.03292		0.68	-0.00659	-0.000225013	-0.000185003
								-13.804	0.14963	0.81401	2.45769		-13.804	0.00321	0.01566	0.03292		0.748	-0.01027	-0.00051613	-0.000269724
								-13.736	0.15182	0.82466	2.48008		-13.736	0.00321	0.01566	0.03292		0.816	-0.01027	-0.00051613	-0.000269724
								-13.668	0.154	0.83531	2.50247		-13.668	0.00321	0.01566	0.03292		0.884	-0.01027	-0.00051613	-0.000269724
								-13.6	0.15619	0.84604	2.52491		-13.6	0.00338	0.01634	0.03359		0.952	-0.01027	-0.00051613	-0.000269724
								-13.532	0.15861	0.85769	2.54826		-13.532	0.00354	0.01701	0.03425		1.02	-0.01753	-0.000743192	-0.000389945
								-13.464	0.16102	0.86926	2.57155		-13.464	0.00354	0.01701	0.03425		1.088	-0.02479	-0.000970254	-0.000510167
								-13.396	0.16343	0.88083	2.59483		-13.396	0.00354	0.01701	0.03425		1.156	-0.02479	-0.000970254	-0.000510167
								-13.328	0.16584	0.8924	2.61812		-13.328	0.00354	0.01701	0.03425		1.224	-0.02479	-0.000970254	-0.000510167
								-13.26	0.16825	0.90379	2.64149		-13.26	0.00373	0.01777	0.03483		1.292	-0.02479	-0.000970254	-0.000510167
								-13.192	0.17093	0.91621	2.66565		-13.192	0.00392	0.01854	0.03541		1.36	-0.03457	-0.00247	-0.000735761
								-13.124	0.17359	0.92881	2.68973		-13.124	0.00392	0.01854	0.03541		1.428	-0.04436	-0.00396	-0.000961355
								-13.056	0.17626	0.94142	2.71381		-13.056	0.00392	0.01854	0.03541		1.496	-0.04436	-0.00396	-0.000961355
								-12.988	0.17893	0.95402	2.73789		-12.988	0.00392	0.01854	0.03541		1.564	-0.04436	-0.00396	-0.000961355
								-12.92	0.18158	0.96653	2.76207		-12.92	0.00414	0.01935	0.03607		1.632	-0.04436	-0.00396	-0.000961355
								-12.852	0.18452	0.98015	2.78715		-12.852	0.00436	0.02017	0.03673		1.7	-0.05597	-0.00604	-0.00129
								-12.784	0.18749	0.99387	2.81213		-12.784	0.00436	0.02017	0.03673		1.768	-0.06759	-0.00812	-0.00163
								-12.716	0.19045	1.00758	2.8371		-12.716	0.00436	0.02017	0.03673		1.836	-0.06759	-0.00812	-0.00163
								-12.648	0.19342	1.0213	2.86208		-12.648	0.00436	0.02017	0.03673		1.904	-0.06759	-0.00812	-0.00163
								-12.58	0.19639	1.03467	2.88714		-12.58	0.00458	0.02104	0.03734		1.972	-0.06759	-0.00812	-0.00163
								-12.512	0.19967	1.04922	2.91303		-12.512	0.00481	0.02191	0.03796		2.04	-0.07841	-0.00914	-0.00205
								-12.444	0.20294	1.06411	2.93884		-12.444	0.00481	0.02191	0.03796		2.108	-0.08922	-0.01015	-0.00248
								-12.376	0.20621	1.07901	2.96466		-12.376	0.00481	0.02191	0.03796		2.176	-0.08922	-0.01015	-0.00248
								-12.308	0.20948	1.09391	2.99047		-12.308	0.00481	0.02191	0.03796		2.244	-0.08922	-0.01015	-0.00248
								-12.24	0.21271	1.10874	3.01628		-12.24	0.00511	0.02269	0.03851		2.312	-0.08922	-0.01015	-0.00248
								-12.172	0.21635	1.12464	3.04285		-12.172	0.00542	0.02348	0.03906		2.38	-0.09861	-0.01487	-0.00299
								-12.104	0.22004	1.1406	3.06941		-12.104	0.00542	0.02348	0.03906		2.448	-0.10801	-0.01958	-0.0035
								-12.036	0.22372	1.15657	3.09597		-12.036	0.00542	0.02348	0.03906
								-11.968	0.2274	1.17254	3.12254		-11.968	0.00542	0.02348	0.03906
								-11.9	0.23107	1.18885	3.14912		-11.9	0.00573	0.02444	0.03962
								-11.832	0.23516	1.20647	3.17646		-11.832	0.00604	0.02541	0.04018
								-11.764	0.23927	1.22375	3.20378		-11.764	0.00604	0.02541	0.04018
								-11.696	0.24338	1.24103	3.2311		-11.696	0.00604	0.02541	0.04018
								-11.628	0.24749	1.25831	3.25842		-11.628	0.00604	0.02541	0.04018
								-11.56	0.25152	1.27572	3.28561		-11.56	0.00635	0.02664	0.0406
								-11.492	0.25596	1.2948	3.31339		-11.492	0.00665	0.02786	0.04103
								-11.424	0.26048	1.31374	3.34129		-11.424	0.00665	0.02786	0.04103
								-11.356	0.265	1.33269	3.3692		-11.356	0.00665	0.02786	0.04103
								-11.288	0.26952	1.35164	3.3971		-11.288	0.00665	0.02786	0.04103
								-11.22	0.27409	1.37036	3.42505		-11.22	0.00705	0.02906	0.04139
								-11.152	0.2792	1.39071	3.45348		-11.152	0.00745	0.03026	0.04174
								-11.084	0.28426	1.41128	3.48186		-11.084	0.00745	0.03026	0.04174
								-11.016	0.28932	1.43186	3.51025		-11.016	0.00745	0.03026	0.04174
								-10.948	0.29439	1.45244	3.53863		-10.948	0.00745	0.03026	0.04174
								-10.88	0.29956	1.47262	3.56707		-10.88	0.00794	0.03165	0.04207
								-10.812	0.3054	1.49471	3.59596		-10.812	0.00844	0.03305	0.04239
								-10.744	0.31113	1.51718	3.62479		-10.744	0.00844	0.03305	0.04239
								-10.676	0.31687	1.53965	3.65362		-10.676	0.00844	0.03305	0.04239
								-10.608	0.32261	1.56212	3.68245		-10.608	0.00844	0.03305	0.04239
								-10.54	0.32836	1.58428	3.71127		-10.54	0.00896	0.03422	0.04262
								-10.472	0.33483	1.60804	3.7404		-10.472	0.00948	0.03539	0.04285
								-10.404	0.34127	1.63211	3.76954		-10.404	0.00948	0.03539	0.04285
								-10.336	0.34772	1.65617	3.79868		-10.336	0.00948	0.03539	0.04285
								-10.268	0.35416	1.68024	3.82782		-10.268	0.00948	0.03539	0.04285
								-10.2	0.36089	1.70443	3.85692		-10.2	0.00996	0.03693	0.04295
								-10.132	0.36827	1.73071	3.88617		-10.132	0.01044	0.03847	0.04306
								-10.064	0.37537	1.75687	3.91545		-10.064	0.01044	0.03847	0.04306
								-9.996	0.38247	1.78304	3.94473		-9.996	0.01044	0.03847	0.04306
								-9.928	0.38957	1.8092	3.97401		-9.928	0.01044	0.03847	0.04306
								-9.86	0.39684	1.83532	4.00326		-9.86	0.01122	0.03985	0.04304
								-9.792	0.40518	1.86332	4.03249		-9.792	0.01199	0.04122	0.04303
								-9.724	0.41333	1.89135	4.06175		-9.724	0.01199	0.04122	0.04303
								-9.656	0.42149	1.91938	4.09101		-9.656	0.01199	0.04122	0.04303
								-9.588	0.42965	1.94742	4.12027		-9.588	0.01199	0.04122	0.04303
								-9.52	0.43874	1.97579	4.14954		-9.52	0.0128	0.04294	0.04289
								-9.452	0.44894	2.00649	4.1786		-9.452	0.01361	0.04466	0.04274
								-9.384	0.45819	2.03686	4.20767		-9.384	0.01361	0.04466	0.04274
								-9.316	0.46745	2.06723	4.23673		-9.316	0.01361	0.04466	0.04274
								-9.248	0.4767	2.0976	4.2658		-9.248	0.01361	0.04466	0.04274
								-9.18	0.4855	2.1282	4.29491		-9.18	0.01524	0.04629	0.04245
								-9.112	0.49652	2.16101	4.32362		-9.112	0.01687	0.04792	0.04217
								-9.044	0.50799	2.1936	4.35229		-9.044	0.01687	0.04792	0.04217
								-8.976	0.51946	2.22618	4.38096		-8.976	0.01687	0.04792	0.04217
								-8.908	0.53094	2.25876	4.40964		-8.908	0.01687	0.04792	0.04217
								-8.84	0.54098	2.29113	4.4384		-8.84	0.01702	0.04975	0.0418
								-8.772	0.55124	2.326	4.46667		-8.772	0.01718	0.05159	0.04144
								-8.704	0.56292	2.36109	4.49485		-8.704	0.01718	0.05159	0.04144
								-8.636	0.5746	2.39617	4.52303		-8.636	0.01718	0.05159	0.04144
								-8.568	0.58628	2.43125	4.55121		-8.568	0.01718	0.05159	0.04144
								-8.5	0.59883	2.46619	4.57941		-8.5	0.01958	0.05316	0.04086
								-8.432	0.61465	2.50324	4.60683		-8.432	0.02198	0.05472	0.04029
								-8.364	0.6296	2.54045	4.63423		-8.364	0.02198	0.05472	0.04029
								-8.296	0.64455	2.57766	4.66162		-8.296	0.02198	0.05472	0.04029
								-8.228	0.6595	2.61487	4.68902		-8.228	0.02198	0.05472	0.04029
								-8.16	0.67525	2.65248	4.71637		-8.16	0.02292	0.05631	0.03965
								-8.092	0.69227	2.69226	4.74286		-8.092	0.02385	0.05791	0.03901
								-8.024	0.70848	2.73163	4.76939		-8.024	0.02385	0.05791	0.03901
								-7.956	0.7247	2.77101	4.79592		-7.956	0.02385	0.05791	0.03901
								-7.888	0.74092	2.81038	4.82245		-7.888	0.02385	0.05791	0.03901
								-7.82	0.7534	2.84969	4.84887		-7.82	0.02664	0.0597	0.03821
								-7.752	0.76969	2.89143	4.87421		-7.752	0.02943	0.0615	0.03741
								-7.684	0.7897	2.93325	4.89965		-7.684	0.02943	0.0615	0.03741
								-7.616	0.80971	2.97507	4.92509		-7.616	0.02943	0.0615	0.03741
								-7.548	0.82973	3.01689	4.95052		-7.548	0.02943	0.0615	0.03741
								-7.48	0.84906	3.0581	4.9759		-7.48	0.03079	0.06295	0.03642
								-7.412	0.87024	3.10129	4.99994		-7.412	0.03215	0.0644	0.03543
								-7.344	0.8921	3.14508	5.02403		-7.344	0.03215	0.0644	0.03543
								-7.276	0.91396	3.18888	5.04812		-7.276	0.03215	0.0644	0.03543
								-7.208	0.93582	3.23267	5.07221		-7.208	0.03215	0.0644	0.03543
								-7.14	0.95853	3.27634	5.09598		-7.14	0.0347	0.06541	0.03451
								-7.072	0.98471	3.32139	5.11849		-7.072	0.03725	0.06643	0.03359
								-7.004	1.01005	3.36656	5.14133		-7.004	0.03725	0.06643	0.03359
								-6.936	1.03538	3.41173	5.16417		-6.936	0.03725	0.06643	0.03359
								-6.868	1.06071	3.45689	5.18701		-6.868	0.03725	0.06643	0.03359
								-6.8	1.08661	3.50218	5.20952		-6.8	0.04013	0.06735	0.03232
								-6.732	1.11643	3.54872	5.23031		-6.732	0.04302	0.06827	0.03105
								-6.664	1.14568	3.59514	5.25143		-6.664	0.04302	0.06827	0.03105
								-6.596	1.17494	3.64157	5.27254		-6.596	0.04302	0.06827	0.03105
								-6.528	1.20419	3.68799	5.29366		-6.528	0.04302	0.06827	0.03105
								-6.46	1.23355	3.73421	5.31463		-6.46	0.04658	0.06895	0.02971
								-6.392	1.26776	3.78134	5.33379		-6.392	0.05014	0.06963	0.02837
								-6.324	1.30186	3.82869	5.35308		-6.324	0.05014	0.06963	0.02837
								-6.256	1.33596	3.87604	5.37237		-6.256	0.05014	0.06963	0.02837
								-6.188	1.37006	3.92339	5.39166		-6.188	0.05014	0.06963	0.02837
								-6.12	1.40425	3.96917	5.41111		-6.12	0.05458	0.07	0.02708
								-6.052	1.44448	4.01546	5.42881		-6.052	0.05901	0.07038	0.0258
								-5.984	1.4846	4.06332	5.44635		-5.984	0.05901	0.07038	0.0258
								-5.916	1.52473	4.11117	5.46389		-5.916	0.05901	0.07038	0.0258
								-5.848	1.56486	4.15903	5.48143		-5.848	0.05901	0.07038	0.0258
								-5.78	1.60377	4.2058	5.49912		-5.78	0.06346	0.06924	0.02449
								-5.712	1.64872	4.25104	5.51502		-5.712	0.06791	0.06811	0.02318
								-5.644	1.6949	4.29736	5.53078		-5.644	0.06791	0.06811	0.02318
								-5.576	1.74108	4.34367	5.54654		-5.576	0.06791	0.06811	0.02318
								-5.508	1.78725	4.38999	5.5623		-5.508	0.06791	0.06811	0.02318
								-5.44	1.83235	4.43683	5.57789		-5.44	0.07351	0.06769	0.02191
								-5.372	1.88507	4.48308	5.59176		-5.372	0.07912	0.06726	0.02064
								-5.304	1.93887	4.52882	5.6058		-5.304	0.07912	0.06726	0.02064
								-5.236	1.99267	4.57456	5.61983		-5.236	0.07912	0.06726	0.02064
								-5.168	2.04647	4.6203	5.63387		-5.168	0.07912	0.06726	0.02064
								-5.1	2.10139	4.66271	5.64763		-5.1	0.08332	0.06455	0.01926
								-5.032	2.16203	4.70144	5.65951		-5.032	0.08752	0.06183	0.01788
								-4.964	2.22154	4.74349	5.67167		-4.964	0.08752	0.06183	0.01788
								-4.896	2.28105	4.78553	5.68383		-4.896	0.08752	0.06183	0.01788
								-4.828	2.34057	4.82758	5.69599		-4.828	0.08752	0.06183	0.01788
								-4.76	2.3999	4.87445	5.70823		-4.76	0.09452	0.05674	0.0165
								-4.692	2.46876	4.9144	5.71859		-4.692	0.10152	0.05165	0.01512
								-4.624	2.53779	4.94952	5.72887		-4.624	0.10152	0.05165	0.01512
								-4.556	2.60683	4.98464	5.73916		-4.556	0.10152	0.05165	0.01512
								-4.488	2.67586	5.01977	5.74944		-4.488	0.10152	0.05165	0.01512
								-4.42	2.7424	5.05935	5.75995		-4.42	0.10722	0.05291	0.01388
								-4.352	2.81669	5.10065	5.76877		-4.352	0.11292	0.05417	0.01264
								-4.284	2.89347	5.13748	5.77736		-4.284	0.11292	0.05417	0.01264
								-4.216	2.97026	5.17432	5.78596		-4.216	0.11292	0.05417	0.01264
								-4.148	3.04704	5.21115	5.79455		-4.148	0.11292	0.05417	0.01264
								-4.08	3.12245	5.24675	5.80331		-4.08	0.11681	0.05037	0.01157
								-4.012	3.20315	5.27719	5.81061		-4.012	0.1207	0.04658	0.01049
								-3.944	3.28522	5.30886	5.81774		-3.944	0.1207	0.04658	0.01049
								-3.876	3.3673	5.34054	5.82488		-3.876	0.1207	0.04658	0.01049
								-3.808	3.44938	5.37221	5.83201		-3.808	0.1207	0.04658	0.01049
								-3.74	3.53315	5.40043	5.83929		-3.74	0.12345	0.04271	0.00938
								-3.672	3.62065	5.42338	5.84506		-3.672	0.12619	0.03883	0.00827
								-3.604	3.70646	5.44979	5.85068		-3.604	0.12619	0.03883	0.00827
								-3.536	3.79228	5.47619	5.85631		-3.536	0.12619	0.03883	0.00827
								-3.468	3.87809	5.5026	5.86193		-3.468	0.12619	0.03883	0.00827
								-3.4	3.9643	5.53122	5.86758		-3.4	0.12618	0.03584	0.00746
								-3.332	4.0505	5.55578	5.87212		-3.332	0.12616	0.03286	0.00664
								-3.264	4.13629	5.57813	5.87663		-3.264	0.12616	0.03286	0.00664
								-3.196	4.22208	5.60047	5.88115		-3.196	0.12616	0.03286	0.00664
								-3.128	4.30787	5.62281	5.88566		-3.128	0.12616	0.03286	0.00664
								-3.06	4.39394	5.65133	5.88991		-3.06	0.12328	0.02624	0.00578
								-2.992	4.4761	5.67084	5.893		-2.992	0.12041	0.01962	0.00492
								-2.924	4.55798	5.68418	5.89634		-2.924	0.12041	0.01962	0.00492
								-2.856	4.63986	5.69752	5.89968		-2.856	0.12041	0.01962	0.00492
								-2.788	4.72173	5.71086	5.90302		-2.788	0.12041	0.01962	0.00492
								-2.72	4.80361	5.72121	5.9064		-2.72	0.11446	0.01719	0.00421
								-2.652	4.8774	5.72826	5.90883		-2.652	0.10851	0.01477	0.00351
								-2.584	4.95119	5.7383	5.91121		-2.584	0.10851	0.01477	0.00351
								-2.516	5.02498	5.74834	5.9136		-2.516	0.10851	0.01477	0.00351
								-2.448	5.09877	5.75839	5.91599		-2.448	0.10851	0.01477	0.00351
								-2.38	5.16965	5.77654	5.91846		-2.38	0.09937	0.01124	0.00296
								-2.312	5.22809	5.7899	5.92019		-2.312	0.09022	0.00771	0.00241
								-2.244	5.28944	5.79514	5.92183		-2.244	0.09022	0.00771	0.00241
								-2.176	5.35079	5.80038	5.92347		-2.176	0.09022	0.00771	0.00241
								-2.108	5.41214	5.80562	5.92511		-2.108	0.09022	0.00771	0.00241
								-2.04	5.47388	5.82027	5.92684		-2.04	0.07725	0.00783	0.00201
								-1.972	5.51797	5.83509	5.92802		-1.972	0.06427	0.00795	0.0016
								-1.904	5.56168	5.84049	5.92911		-1.904	0.06427	0.00795	0.0016
								-1.836	5.60538	5.8459	5.9302		-1.836	0.06427	0.00795	0.0016
								-1.768	5.64908	5.85131	5.93129		-1.768	0.06427	0.00795	0.0016
								-1.7	5.69401	5.85074	5.93233		-1.7	0.05436	0.00668	0.00129
								-1.632	5.72546	5.84843	5.93294		-1.632	0.04444	0.0054	0.000973175
								-1.564	5.75568	5.85211	5.9336		-1.564	0.04444	0.0054	0.000973175
								-1.496	5.7859	5.85578	5.93426		-1.496	0.04444	0.0054	0.000973175
								-1.428	5.81612	5.85945	5.93492		-1.428	0.04444	0.0054	0.000973175
								-1.36	5.84674	5.86301	5.9356		-1.36	0.03366	0.00375	0.000745875
								-1.292	5.86268	5.86433	5.93597		-1.292	0.02288	0.00211	0.000518575
								-1.224	5.87824	5.86577	5.93633		-1.224	0.02288	0.00211	0.000518575
								-1.156	5.8938	5.8672	5.93668		-1.156	0.02288	0.00211	0.000518575
								-1.088	5.90936	5.86863	5.93703		-1.088	0.02288	0.00211	0.000518575
								-1.02	5.92669	5.87021	5.93739		-1.02	0.0164	0.00112	0.000390846
								-0.952	5.9352	5.87044	5.93757		-0.952	0.00992	0.000128301	0.000263117
								-0.884	5.94195	5.87053	5.93775		-0.884	0.00992	0.000128301	0.000263117
								-0.816	5.9487	5.87061	5.93792		-0.816	0.00992	0.000128301	0.000263117
								-0.748	5.95545	5.8707	5.9381		-0.748	0.00992	0.000128301	0.000263117
								-0.68	5.96278	5.87116	5.93829		-0.68	0.00647	2.53401e-05	0.000181397
								-0.612	5.96542	5.87148	5.93838		-0.612	0.00302	-7.76204e-05	9.96763e-05
								-0.544	5.96747	5.87143	5.93844		-0.544	0.00302	-7.76204e-05	9.96763e-05
								-0.476	5.96953	5.87138	5.93851		-0.476	0.00302	-7.76204e-05	9.96763e-05
								-0.408	5.97158	5.87133	5.93858		-0.408	0.00302	-7.76204e-05	9.96763e-05
								-0.34	5.97351	5.87128	5.93865		-0.34	0.00173	-8.01546e-05	6.40689e-05
								-0.272	5.97369	5.87124	5.93868		-0.272	0.000441467	-8.26888e-05	2.84615e-05
								-0.204	5.97399	5.87118	5.9387		-0.204	0.000441467	-8.26888e-05	2.84615e-05
								-0.136	5.97429	5.87113	5.93872		-0.136	0.000441467	-8.26888e-05	2.84615e-05
								-0.068	5.97459	5.87107	5.93874		-0.068	0.000441467	-8.26888e-05	2.84615e-05
								0	5.97485	5.87102	5.93876		0	3.65207e-05	-2.62958e-06	5.83967e-07
								0.068	5.97455	5.87108	5.93874		0.068	-0.000368425	7.74297e-05	-2.72935e-05
								0.136	5.9743	5.87113	5.93872		0.136	-0.000368425	7.74297e-05	-2.72935e-05
								0.204	5.97405	5.87118	5.9387		0.204	-0.000368425	7.74297e-05	-2.72935e-05
								0.272	5.9738	5.87123	5.93868		0.272	-0.000368425	7.74297e-05	-2.72935e-05
								0.34	5.97328	5.8714	5.93865		0.34	-0.00164	7.17668e-05	-6.37879e-05
								0.408	5.97104	5.87155	5.93857		0.408	-0.00291	6.6104e-05	-0.000100282
								0.476	5.96906	5.8716	5.9385		0.476	-0.00291	6.6104e-05	-0.000100282
								0.544	5.96708	5.87164	5.93843		0.544	-0.00291	6.6104e-05	-0.000100282
								0.612	5.96511	5.87169	5.93836		0.612	-0.00291	6.6104e-05	-0.000100282
								0.68	5.96284	5.87182	5.93829		0.68	-0.00659	-0.000225013	-0.000185003
								0.748	5.95556	5.87157	5.9381		0.748	-0.01027	-0.00051613	-0.000269724
								0.816	5.94858	5.87121	5.93792		0.816	-0.01027	-0.00051613	-0.000269724
								0.884	5.94159	5.87086	5.93773		0.884	-0.01027	-0.00051613	-0.000269724
								0.952	5.93461	5.87051	5.93755		0.952	-0.01027	-0.00051613	-0.000269724
								1.02	5.92787	5.87024	5.93736		1.02	-0.01753	-0.000743192	-0.000389945
								1.088	5.91126	5.86966	5.93701		1.088	-0.02479	-0.000970254	-0.000510167
								1.156	5.89441	5.869	5.93667		1.156	-0.02479	-0.000970254	-0.000510167
								1.224	5.87755	5.86834	5.93632		1.224	-0.02479	-0.000970254	-0.000510167
								1.292	5.8607	5.86768	5.93597		1.292	-0.02479	-0.000970254	-0.000510167
								1.36	5.84568	5.86569	5.93559		1.36	-0.03457	-0.00247	-0.000735761
								1.428	5.81735	5.86166	5.93491		1.428	-0.04436	-0.00396	-0.000961355
								1.496	5.78719	5.85897	5.93426		1.496	-0.04436	-0.00396	-0.000961355
								1.564	5.75703	5.85627	5.9336		1.564	-0.04436	-0.00396	-0.000961355
								1.632	5.72687	5.85358	5.93295		1.632	-0.04436	-0.00396	-0.000961355
								1.7	5.69788	5.85413	5.9323		1.7	-0.05597	-0.00604	-0.00129
								1.768	5.65309	5.85185	5.9312		1.768	-0.06759	-0.00812	-0.00163
								1.836	5.60712	5.84632	5.9301		1.836	-0.06759	-0.00812	-0.00163
								1.904	5.56116	5.8408	5.92899		1.904	-0.06759	-0.00812	-0.00163
								1.972	5.5152	5.83527	5.92788		1.972	-0.06759	-0.00812	-0.00163
								2.04	5.4717	5.82254	5.92685		2.04	-0.07841	-0.00914	-0.00205
								2.108	5.41349	5.80842	5.92524		2.108	-0.08922	-0.01015	-0.00248
								2.176	5.35282	5.80152	5.92355		2.176	-0.08922	-0.01015	-0.00248
								2.244	5.29215	5.79462	5.92187		2.244	-0.08922	-0.01015	-0.00248
								2.312	5.23148	5.78772	5.92019		2.312	-0.08922	-0.01015	-0.00248
								2.38	5.17032	5.78371	5.91848		2.38	-0.09861	-0.01487	-0.00299
								2.448	5.09639	5.77328	5.91608		2.448	-0.10801	-0.01958	-0.0035
								2.516	5.02294	5.75996	5.9137		2.516	-0.10801	-0.01958	-0.0035
								2.584	4.9495	5.74665	5.91132		2.584	-0.10801	-0.01958	-0.0035
								2.652	4.87606	5.73333	5.90894		2.652	-0.10801	-0.01958	-0.0035
								2.72	4.80371	5.71558	5.90648		2.72	-0.1146	-0.01915	-0.00422
								2.788	4.72241	5.69841	5.90304		2.788	-0.12119	-0.01871	-0.00494
								2.856	4.64	5.68569	5.89969		2.856	-0.12119	-0.01871	-0.00494
								2.924	4.55759	5.67296	5.89633		2.924	-0.12119	-0.01871	-0.00494
								2.992	4.47518	5.66024	5.89297		2.992	-0.12119	-0.01871	-0.00494
								3.06	4.39313	5.6371	5.88963		3.06	-0.12408	-0.0224	-0.00571
								3.128	4.30715	5.60896	5.88523		3.128	-0.12698	-0.02608	-0.00648
								3.196	4.2208	5.59122	5.88083		3.196	-0.12698	-0.02608	-0.00648
								3.264	4.13445	5.57348	5.87642		3.264	-0.12698	-0.02608	-0.00648
								3.332	4.04811	5.55575	5.87202		3.332	-0.12698	-0.02608	-0.00648
								3.4	3.96212	5.53625	5.86756		3.4	-0.12686	-0.03225	-0.00741
								3.468	3.8763	5.50838	5.86183		3.468	-0.12674	-0.03841	-0.00834
								3.536	3.79011	5.48226	5.85616		3.536	-0.12674	-0.03841	-0.00834
								3.604	3.70393	5.45615	5.85049		3.604	-0.12674	-0.03841	-0.00834
								3.672	3.61774	5.43003	5.84482		3.672	-0.12674	-0.03841	-0.00834
								3.74	3.53193	5.40547	5.83913		3.74	-0.12347	-0.04288	-0.0094
								3.808	3.45057	5.37483	5.83201		3.808	-0.12019	-0.04736	-0.01046
								3.876	3.36884	5.34263	5.8249		3.876	-0.12019	-0.04736	-0.01046
								3.944	3.28711	5.31042	5.81779		3.944	-0.12019	-0.04736	-0.01046
								4.012	3.20538	5.27822	5.81068		4.012	-0.12019	-0.04736	-0.01046
								4.08	3.12476	5.24826	5.80335		4.08	-0.11721	-0.05051	-0.01154
								4.148	3.0482	5.21401	5.79454		4.148	-0.11423	-0.05366	-0.01263
								4.216	2.97052	5.17752	5.78596		4.216	-0.11423	-0.05366	-0.01263
								4.284	2.89285	5.14103	5.77737		4.284	-0.11423	-0.05366	-0.01263
								4.352	2.81518	5.10454	5.76878		4.352	-0.11423	-0.05366	-0.01263
								4.42	2.7396	5.07357	5.76021		4.42	-0.10708	-0.05679	-0.01403
								4.488	2.67374	5.03834	5.74973		4.488	-0.09993	-0.05992	-0.01543
								4.556	2.60579	4.99759	5.73924		4.556	-0.09993	-0.05992	-0.01543
								4.624	2.53784	4.95685	5.72874		4.624	-0.09993	-0.05992	-0.01543
								4.692	2.46989	4.91611	5.71825		4.692	-0.09993	-0.05992	-0.01543
								4.76	2.40161	4.87519	5.70823		4.76	-0.09469	-0.06247	-0.01674
								4.828	2.34044	4.8308	5.69642		4.828	-0.08946	-0.06502	-0.01805
								4.896	2.27961	4.78659	5.68414		4.896	-0.08946	-0.06502	-0.01805
								4.964	2.21877	4.74237	5.67187		4.964	-0.08946	-0.06502	-0.01805
								5.032	2.15794	4.69815	5.65959		5.032	-0.08946	-0.06502	-0.01805
								5.1	2.09999	4.66021	5.64739		5.1	-0.08379	-0.06521	-0.01922
								5.168	2.04975	4.62201	5.6336		5.168	-0.07811	-0.06539	-0.02038
								5.236	1.99664	4.57755	5.61974		5.236	-0.07811	-0.06539	-0.02038
								5.304	1.94352	4.53308	5.60588		5.304	-0.07811	-0.06539	-0.02038
								5.372	1.89041	4.48862	5.59201		5.372	-0.07811	-0.06539	-0.02038
								5.44	1.83607	4.43829	5.5782		5.44	-0.07322	-0.06593	-0.02181
								5.508	1.78837	4.38722	5.56245		5.508	-0.06833	-0.06647	-0.02324
								5.576	1.7419	4.34202	5.54664		5.576	-0.06833	-0.06647	-0.02324
								5.644	1.69544	4.29682	5.53084		5.644	-0.06833	-0.06647	-0.02324
								5.712	1.64897	4.25162	5.51503		5.712	-0.06833	-0.06647	-0.02324
								5.78	1.60376	4.2045	5.49905		5.78	-0.06346	-0.06735	-0.02442
								5.848	1.56517	4.15618	5.48146		5.848	-0.05858	-0.06823	-0.0256
								5.916	1.52534	4.10979	5.46405		5.916	-0.05858	-0.06823	-0.0256
								5.984	1.4855	4.06339	5.44665		5.984	-0.05858	-0.06823	-0.0256
								6.052	1.44566	4.017	5.42924		6.052	-0.05858	-0.06823	-0.0256
								6.12	1.40589	3.96982	5.41158		6.12	-0.0546	-0.06872	-0.02705
								6.188	1.37153	3.92196	5.39195		6.188	-0.05062	-0.06922	-0.02851
								6.256	1.33711	3.87489	5.37256		6.256	-0.05062	-0.06922	-0.02851
								6.324	1.30269	3.82782	5.35317		6.324	-0.05062	-0.06922	-0.02851
								6.392	1.26827	3.78075	5.33379		6.392	-0.05062	-0.06922	-0.02851
								6.46	1.23235	3.73397	5.3146		6.46	-0.04669	-0.06876	-0.02978
								6.528	1.20177	3.68782	5.29368		6.528	-0.04277	-0.06831	-0.03105
								6.596	1.17268	3.64137	5.27257		6.596	-0.04277	-0.06831	-0.03105
								6.664	1.1436	3.59492	5.25146		6.664	-0.04277	-0.06831	-0.03105
								6.732	1.11451	3.54847	5.23034		6.732	-0.04277	-0.06831	-0.03105
								6.8	1.08669	3.50217	5.20954		6.8	-0.04035	-0.06742	-0.03229
								6.868	1.06215	3.45707	5.18706		6.868	-0.03792	-0.06653	-0.03352
								6.936	1.03636	3.41183	5.16426		6.936	-0.03792	-0.06653	-0.03352
								7.004	1.01058	3.36659	5.14147		7.004	-0.03792	-0.06653	-0.03352
								7.072	0.98479	3.32135	5.11867		7.072	-0.03792	-0.06653	-0.03352
								7.14	0.9588	3.276	5.09595		7.14	-0.03476	-0.06521	-0.03451
								7.208	0.93712	3.23244	5.07188		7.208	-0.03159	-0.0639	-0.0355
								7.276	0.91563	3.18899	5.04774		7.276	-0.03159	-0.0639	-0.0355
								7.344	0.89415	3.14554	5.0236		7.344	-0.03159	-0.0639	-0.0355
								7.412	0.87267	3.10209	4.99946		7.412	-0.03159	-0.0639	-0.0355
								7.48	0.85025	3.05809	4.97559		7.48	-0.0296	-0.06244	-0.03647
								7.548	0.83053	3.01607	4.95039		7.548	-0.02762	-0.06099	-0.03744
								7.616	0.81175	2.9746	4.92492		7.616	-0.02762	-0.06099	-0.03744
								7.684	0.79297	2.93312	4.89946		7.684	-0.02762	-0.06099	-0.03744
								7.752	0.77418	2.89165	4.874		7.752	-0.02762	-0.06099	-0.03744
								7.82	0.75318	2.85011	4.84868		7.82	-0.02479	-0.0596	-0.03823
								7.888	0.73603	2.81046	4.82229		7.888	-0.02195	-0.05821	-0.03902
								7.956	0.72111	2.77088	4.79576		7.956	-0.02195	-0.05821	-0.03902
								8.024	0.70618	2.7313	4.76922		8.024	-0.02195	-0.05821	-0.03902
								8.092	0.69125	2.69172	4.74269		8.092	-0.02195	-0.05821	-0.03902
								8.16	0.67405	2.65235	4.71613		8.16	-0.02154	-0.0565	-0.03963
								8.228	0.6574	2.61531	4.68875		8.228	-0.02113	-0.05478	-0.04025
								8.296	0.64303	2.57806	4.66138		8.296	-0.02113	-0.05478	-0.04025
								8.364	0.62866	2.54081	4.63401		8.364	-0.02113	-0.05478	-0.04025
								8.432	0.61429	2.50355	4.60664		8.432	-0.02113	-0.05478	-0.04025
								8.5	0.59987	2.46619	4.57919		8.5	-0.01952	-0.05313	-0.04082
								8.568	0.58763	2.43107	4.55094		8.568	-0.01791	-0.05148	-0.0414
								8.636	0.57546	2.39606	4.52279		8.636	-0.01791	-0.05148	-0.0414
								8.704	0.56328	2.36106	4.49463		8.704	-0.01791	-0.05148	-0.0414
								8.772	0.5511	2.32605	4.46648		8.772	-0.01791	-0.05148	-0.0414
								8.84	0.5404	2.291	4.43831		8.84	-0.01664	-0.04969	-0.04181
								8.908	0.5314	2.25839	4.40959		8.908	-0.01538	-0.04789	-0.04221
								8.976	0.52094	2.22583	4.38089		8.976	-0.01538	-0.04789	-0.04221
								9.044	0.51049	2.19326	4.35218		9.044	-0.01538	-0.04789	-0.04221
								9.112	0.50003	2.16069	4.32348		9.112	-0.01538	-0.04789	-0.04221
								9.18	0.48663	2.12791	4.2948		9.18	-0.01445	-0.04622	-0.0425
								9.248	0.47449	2.0974	4.26574		9.248	-0.01352	-0.04454	-0.04278
								9.316	0.4653	2.06712	4.23665		9.316	-0.01352	-0.04454	-0.04278
								9.384	0.4561	2.03683	4.20756		9.384	-0.01352	-0.04454	-0.04278
								9.452	0.44691	2.00654	4.17846		9.452	-0.01352	-0.04454	-0.04278
								9.52	0.43776	1.97637	4.14941		9.52	-0.01271	-0.04311	-0.04291
								9.588	0.42971	1.94816	4.12019		9.588	-0.0119	-0.04167	-0.04304
								9.656	0.42162	1.91982	4.09092		9.656	-0.0119	-0.04167	-0.04304
								9.724	0.41352	1.89148	4.06165		9.724	-0.0119	-0.04167	-0.04304
								9.792	0.40543	1.86314	4.03239		9.792	-0.0119	-0.04167	-0.04304
								9.86	0.39705	1.83525	4.00314		9.86	-0.01144	-0.04018	-0.04305
								9.928	0.3893	1.80939	3.97388		9.928	-0.01097	-0.03869	-0.04305
								9.996	0.38184	1.78309	3.94461		9.996	-0.01097	-0.03869	-0.04305
								10.064	0.37438	1.75678	3.91533		10.064	-0.01097	-0.03869	-0.04305
								10.132	0.36692	1.73047	3.88605		10.132	-0.01097	-0.03869	-0.04305
								10.2	0.36041	1.70462	3.85681		10.2	-0.0103	-0.03717	-0.04297
								10.268	0.35481	1.68084	3.82767		10.268	-0.00963	-0.03566	-0.04289
								10.336	0.34826	1.65659	3.79851		10.336	-0.00963	-0.03566	-0.04289
								10.404	0.34171	1.63235	3.76935		10.404	-0.00963	-0.03566	-0.04289
								10.472	0.33516	1.6081	3.74019		10.472	-0.00963	-0.03566	-0.04289
								10.54	0.32856	1.58412	3.71105		10.54	-0.00905	-0.03426	-0.04262
								10.608	0.32276	1.56204	3.68228		10.608	-0.00846	-0.03287	-0.04236
								10.676	0.31701	1.53969	3.65347		10.676	-0.00846	-0.03287	-0.04236
								10.744	0.31126	1.51734	3.62467		10.744	-0.00846	-0.03287	-0.04236
								10.812	0.3055	1.49499	3.59587		10.812	-0.00846	-0.03287	-0.04236
								10.88	0.29977	1.47293	3.56696		10.88	-0.00801	-0.03155	-0.04205
								10.948	0.29464	1.45267	3.53846		10.948	-0.00756	-0.03023	-0.04175
								11.016	0.2895	1.43212	3.51007		11.016	-0.00756	-0.03023	-0.04175
								11.084	0.28435	1.41156	3.48168		11.084	-0.00756	-0.03023	-0.04175
								11.152	0.27921	1.39101	3.45329		11.152	-0.00756	-0.03023	-0.04175
								11.22	0.27414	1.37045	3.42486		11.22	-0.00716	-0.02904	-0.04136
								11.288	0.2696	1.35151	3.39696		11.288	-0.00676	-0.02785	-0.04097
								11.356	0.265	1.33258	3.36909		11.356	-0.00676	-0.02785	-0.04097
								11.424	0.26041	1.31364	3.34123		11.424	-0.00676	-0.02785	-0.04097
								11.492	0.25581	1.29471	3.31337		11.492	-0.00676	-0.02785	-0.04097
								11.56	0.25131	1.27557	3.28544		11.56	-0.00641	-0.02666	-0.04051
								11.628	0.2473	1.25803	3.25814		11.628	-0.00605	-0.02548	-0.04004
								11.696	0.24318	1.24071	3.23091		11.696	-0.00605	-0.02548	-0.04004
								11.764	0.23907	1.22338	3.20368		11.764	-0.00605	-0.02548	-0.04004
								11.832	0.23495	1.20605	3.17645		11.832	-0.00605	-0.02548	-0.04004
								11.9	0.231	1.18868	3.14917		11.9	-0.00575	-0.02457	-0.03956
								11.968	0.22746	1.17255	3.12256		11.968	-0.00544	-0.02366	-0.03908
								12.036	0.22376	1.15646	3.09598		12.036	-0.00544	-0.02366	-0.03908
								12.104	0.22005	1.14038	3.0694		12.104	-0.00544	-0.02366	-0.03908
								12.172	0.21635	1.12429	3.04283		12.172	-0.00544	-0.02366	-0.03908
								12.24	0.21274	1.10846	3.0162		12.24	-0.00514	-0.02275	-0.03851
								12.308	0.20954	1.09385	2.99034		12.308	-0.00484	-0.02185	-0.03795
								12.376	0.20625	1.07899	2.96454		12.376	-0.00484	-0.02185	-0.03795
								12.444	0.20296	1.06414	2.93874		12.444	-0.00484	-0.02185	-0.03795
								12.512	0.19967	1.04928	2.91293		12.512	-0.00484	-0.02185	-0.03795
								12.58	0.19636	1.03452	2.88726		12.58	-0.00457	-0.02093	-0.03742
								12.648	0.1934	1.02101	2.8623		12.648	-0.00431	-0.02002	-0.03689
								12.716	0.19047	1.00739	2.83722		12.716	-0.00431	-0.02002	-0.03689
								12.784	0.18754	0.99378	2.81213		12.784	-0.00431	-0.02002	-0.03689
								12.852	0.18461	0.98017	2.78704		12.852	-0.00431	-0.02002	-0.03689
								12.92	0.18159	0.96669	2.76208		12.92	-0.00409	-0.01929	-0.03619
								12.988	0.17887	0.95421	2.73806		12.988	-0.00387	-0.01855	-0.0355
								13.056	0.17624	0.9416	2.71392		13.056	-0.00387	-0.01855	-0.0355
								13.124	0.1736	0.92898	2.68978		13.124	-0.00387	-0.01855	-0.0355
								13.192	0.17097	0.91636	2.66565		13.192	-0.00387	-0.01855	-0.0355
								13.26	0.1683	0.9037	2.64151		13.26	-0.00373	-0.0177	-0.03486
								13.328	0.16584	0.89218	2.61825		13.328	-0.00358	-0.01686	-0.03422
								13.396	0.1634	0.88072	2.59498		13.396	-0.00358	-0.01686	-0.03422
								13.464	0.16097	0.86926	2.57171		13.464	-0.00358	-0.01686	-0.03422
								13.532	0.15853	0.8578	2.54844		13.532	-0.00358	-0.01686	-0.03422
								13.6	0.15617	0.8461	2.5249		13.6	-0.00341	-0.01624	-0.0335
								13.668	0.15403	0.83525	2.50235		13.668	-0.00324	-0.01562	-0.03277
								13.736	0.15183	0.82462	2.48007		13.736	-0.00324	-0.01562	-0.03277
								13.804	0.14963	0.814	2.45778		13.804	-0.00324	-0.01562	-0.03277
								13.872	0.14742	0.80337	2.43549		13.872	-0.00324	-0.01562	-0.03277
								13.94	0.14523	0.79282	2.41311		13.94	-0.00309	-0.01508	-0.03222
								14.008	0.14324	0.78299	2.39148		14.008	-0.00294	-0.01454	-0.03167
								14.076	0.14124	0.7731	2.36995		14.076	-0.00294	-0.01454	-0.03167
								14.144	0.13924	0.76321	2.34842		14.144	-0.00294	-0.01454	-0.03167
								14.212	0.13724	0.75332	2.32689		14.212	-0.00294	-0.01454	-0.03167
								14.28	0.13524	0.7435	2.30547		14.28	-0.00281	-0.01395	-0.03098
								14.348	0.13341	0.73449	2.285		14.348	-0.00269	-0.01335	-0.03029
								14.416	0.13159	0.72541	2.2644		14.416	-0.00269	-0.01335	-0.03029
								14.484	0.12976	0.71633	2.2438		14.484	-0.00269	-0.01335	-0.03029
								14.552	0.12793	0.70725	2.22321		14.552	-0.00269	-0.01335	-0.03029
								14.62	0.12609	0.69809	2.20265		14.62	-0.00255	-0.01285	-0.02964
								14.688	0.12444	0.68962	2.18297		14.688	-0.00241	-0.01235	-0.029
								14.756	0.1228	0.68122	2.16325		14.756	-0.00241	-0.01235	-0.029
								14.824	0.12116	0.67282	2.14353		14.824	-0.00241	-0.01235	-0.029
								14.892	0.11952	0.66443	2.12381		14.892	-0.00241	-0.01235	-0.029
								14.96	0.11786	0.65602	2.10419		14.96	-0.00231	-0.0119	-0.02839
								15.028	0.11635	0.64823	2.08539		15.028	-0.0022	-0.01144	-0.02778
								15.096	0.11485	0.64044	2.0665		15.096	-0.0022	-0.01144	-0.02778
								15.164	0.11335	0.63266	2.04761		15.164	-0.0022	-0.01144	-0.02778
								15.232	0.11185	0.62488	2.02872		15.232	-0.0022	-0.01144	-0.02778
								15.3	0.11032	0.61711	2.00979		15.3	-0.00212	-0.01106	-0.0271
								15.368	0.10889	0.60987	1.99178		15.368	-0.00204	-0.01067	-0.02642
								15.436	0.1075	0.60261	1.97381		15.436	-0.00204	-0.01067	-0.02642
								15.504	0.10612	0.59535	1.95584		15.504	-0.00204	-0.01067	-0.02642
								15.572	0.10473	0.58809	1.93787		15.572	-0.00204	-0.01067	-0.02642
								15.64	0.10335	0.58088	1.91983		15.64	-0.00197	-0.01024	-0.02583
								15.708	0.10206	0.57426	1.90259		15.708	-0.0019	-0.00981	-0.02523
								15.776	0.10076	0.56759	1.88544		15.776	-0.0019	-0.00981	-0.02523
								15.844	0.09947	0.56092	1.86828		15.844	-0.0019	-0.00981	-0.02523
								15.912	0.09818	0.55425	1.85112		15.912	-0.0019	-0.00981	-0.02523
								15.98	0.09693	0.54757	1.83392		15.98	-0.00183	-0.00948	-0.02462
								16.048	0.09578	0.54134	1.81755		16.048	-0.00176	-0.00916	-0.02401
								16.116	0.09459	0.53512	1.80123		16.116	-0.00176	-0.00916	-0.02401
								16.184	0.09339	0.52889	1.7849		16.184	-0.00176	-0.00916	-0.02401
								16.252	0.0922	0.52267	1.76858		16.252	-0.00176	-0.00916	-0.02401
								16.32	0.09105	0.51646	1.7521		16.32	-0.00167	-0.00878	-0.0234
								16.388	0.09001	0.51076	1.73645		16.388	-0.00159	-0.0084	-0.02279
								16.456	0.08893	0.50505	1.72096		16.456	-0.00159	-0.0084	-0.02279
								16.524	0.08785	0.49933	1.70546		16.524	-0.00159	-0.0084	-0.02279
								16.592	0.08677	0.49362	1.68997		16.592	-0.00159	-0.0084	-0.02279
								16.66	0.08566	0.48782	1.67424		16.66	-0.00153	-0.00815	-0.02225
								16.728	0.08463	0.48237	1.65923		16.728	-0.00147	-0.00789	-0.02172
								16.796	0.08364	0.477	1.64446		16.796	-0.00147	-0.00789	-0.02172
								16.864	0.08264	0.47164	1.62969		16.864	-0.00147	-0.00789	-0.02172
								16.932	0.08164	0.46627	1.61492		16.932	-0.00147	-0.00789	-0.02171
								17	0.08065	0.4609	1.60016		17	-0.00146	-0.00789	-0.02171

## Sheet: Fig. S2
Fig. S2c				Fig. S2d
Time (s)	Bz (mT)	Bx (mT)		Time (s)	Angle (rad)	Angle velocity (rad s-1)
0	5	0		0	0	1679.55
0.001	5	5.52187		0.0001001	0.16812	1632.16
0.002	5	10.2682		0.0002002	0.32676	1504.05
0.003	5	13.5724		0.0003003	0.46923	1328.38
0.004	5	14.9704		0.0004004	0.5927	1139.5
0.005	5	14.2659		0.000500501	0.69736	961.073
0.006	5	11.5577		0.000600601	0.78511	804.481
0.007	5	7.22631		0.000700701	0.85842	672.513
0.008	5	1.88		0.000800801	0.91974	563.535
0.009	5	-3.73035		0.000900901	0.97124	474.255
0.01	5	-8.81678		0.001	1.01469	401.15
0.011	5	-12.6649		0.0011	1.05155	341.052
0.012	5	-14.7343		0.0012	1.08297	291.326
0.013	5	-14.7343		0.0013	1.10987	249.849
0.014	5	-12.6649		0.0014	1.13299	214.944
0.015	5	-8.81678		0.0015	1.1529	185.295
0.016	5	-3.73035		0.0016	1.17009	159.864
0.017	5	1.88		0.0017	1.18491	137.834
0.018	5	7.22631		0.0018	1.19768	118.556
0.019	5	11.5577		0.0019	1.20864	101.507
0.02	5	14.2659		0.002	1.218	86.2687
0.021	5	14.9704		0.0021	1.22592	72.4948
0.022	5	13.5724		0.0022	1.23252	59.8999
0.023	5	10.2682		0.0023	1.23791	48.2435
0.024	5	5.52187		0.0024	1.24217	37.3195
0.025	5	5.51091e-15		0.0025	1.24538	26.9476
0.026	5	-5.52187		0.0026	1.24757	16.9667
0.027	5	-10.2682		0.0027	1.24878	7.22867
0.028	5	-13.5724		0.0028	1.24902	-2.40672
0.029	5	-14.9704		0.0029	1.24829	-12.0762
0.03	5	-14.2659		0.003	1.2466	-21.9178
0.031	5	-11.5577		0.0031	1.24391	-32.075
0.032	5	-7.22631		0.0032	1.24018	-42.7017
0.033	5	-1.88		0.0033	1.23536	-53.968
0.034	5	3.73035		0.0034	1.22937	-66.0659
0.035	5	8.81678		0.0035	1.22213	-79.2177
0.036	5	12.6649		0.0036	1.21351	-93.685
0.037	5	14.7343		0.0037	1.20337	-109.781
0.038	5	14.7343		0.0038	1.19153	-127.886
0.039	5	12.6649		0.0039	1.17777	-148.468
0.04	5	8.81678		0.004	1.16181	-172.108
0.041	5	3.73035		0.0041	1.14332	-199.533
0.042	5	-1.88		0.0042	1.12186	-231.665
0.043	5	-7.22631		0.0043	1.09694	-269.67
0.044	5	-11.5577		0.0044	1.06788	-315.037
0.045	5	-14.2659		0.0045	1.03387	-369.653
0.046	5	-14.9704		0.0046	0.99387	-435.89
0.047	5	-13.5724		0.0047	0.9466	-516.657
0.048	5	-10.2682		0.0048	0.89044	-615.339
0.049	5	-5.52187		0.0049	0.82341	-735.457
0.05	5	-1.10218e-14		0.00501	0.7432	-879.726
0.051	5	5.52187		0.00511	0.64729	-1048.01
0.052	5	10.2682		0.00521	0.53339	-1233.8
0.053	5	13.5724		0.00531	0.40028	-1419.85
0.054	5	14.9704		0.00541	0.24913	-1576.36
0.055	5	14.2659		0.00551	0.08469	-1667.46
0.056	5	11.5577		0.00561	-0.08469	-1667.46
0.057	5	7.22631		0.00571	-0.24913	-1576.36
0.058	5	1.88		0.00581	-0.40028	-1419.85
0.059	5	-3.73035		0.00591	-0.53339	-1233.8
0.06	5	-8.81678		0.00601	-0.64729	-1048.01
0.061	5	-12.6649		0.00611	-0.7432	-879.726
0.062	5	-14.7343		0.00621	-0.82341	-735.457
0.063	5	-14.7343		0.00631	-0.89044	-615.339
0.064	5	-12.6649		0.00641	-0.9466	-516.657
0.065	5	-8.81678		0.00651	-0.99387	-435.89
0.066	5	-3.73035		0.00661	-1.03387	-369.653
0.067	5	1.88		0.00671	-1.06788	-315.037
0.068	5	7.22631		0.00681	-1.09694	-269.67
0.069	5	11.5577		0.00691	-1.12186	-231.665
0.07	5	14.2659		0.00701	-1.14332	-199.533
0.071	5	14.9704		0.00711	-1.16181	-172.108
0.072	5	13.5724		0.00721	-1.17777	-148.468
0.073	5	10.2682		0.00731	-1.19153	-127.886
0.074	5	5.52187		0.00741	-1.20337	-109.781
0.075	5	-3.6758e-14		0.00751	-1.21351	-93.685
0.076	5	-5.52187		0.00761	-1.22213	-79.2177
0.077	5	-10.2682		0.00771	-1.22937	-66.0659
0.078	5	-13.5724		0.00781	-1.23536	-53.968
0.079	5	-14.9704		0.00791	-1.24018	-42.7017
0.08	5	-14.2659		0.00801	-1.24391	-32.075
0.081	5	-11.5577		0.00811	-1.2466	-21.9178
0.082	5	-7.22631		0.00821	-1.24829	-12.0762
0.083	5	-1.88		0.00831	-1.24902	-2.40672
0.084	5	3.73035		0.00841	-1.24878	7.22867
0.085	5	8.81678		0.00851	-1.24757	16.9667
0.086	5	12.6649		0.00861	-1.24538	26.9476
0.087	5	14.7343		0.00871	-1.24217	37.3195
0.088	5	14.7343		0.00881	-1.23791	48.2435
0.089	5	12.6649		0.00891	-1.23252	59.8999
0.09	5	8.81678		0.00901	-1.22592	72.4948
0.091	5	3.73035		0.00911	-1.218	86.2687
0.092	5	-1.88		0.00921	-1.20864	101.507
0.093	5	-7.22631		0.00931	-1.19768	118.556
0.094	5	-11.5577		0.00941	-1.18491	137.834
0.095	5	-14.2659		0.00951	-1.17009	159.864
0.096	5	-14.9704		0.00961	-1.1529	185.295
0.097	5	-13.5724		0.00971	-1.13299	214.944
0.098	5	-10.2682		0.00981	-1.10987	249.849
0.099	5	-5.52187		0.00991	-1.08297	291.326
0.1	5	-2.20436e-14		0.01001	-1.05155	341.052
				0.01011	-1.01469	401.15
				0.01021	-0.97124	474.255
				0.01031	-0.91974	563.535
				0.01041	-0.85842	672.513
				0.01051	-0.78511	804.481
				0.01061	-0.69736	961.073
				0.01071	-0.5927	1139.5
				0.01081	-0.46923	1328.38
				0.01091	-0.32676	1504.05
				0.01101	-0.16812	1632.16
				0.01111	4.59428e-15	1679.55
				0.01121	0.16812	1632.16
				0.01131	0.32676	1504.05
				0.01141	0.46923	1328.38
				0.01151	0.5927	1139.5
				0.01161	0.69736	961.073
				0.01171	0.78511	804.481
				0.01181	0.85842	672.513
				0.01191	0.91974	563.535
				0.01201	0.97124	474.255
				0.01211	1.01469	401.15
				0.01221	1.05155	341.052
				0.01231	1.08297	291.326
				0.01241	1.10987	249.849
				0.01251	1.13299	214.944
				0.01261	1.1529	185.295
				0.01271	1.17009	159.864
				0.01281	1.18491	137.834
				0.01291	1.19768	118.556
				0.01301	1.20864	101.507
				0.01311	1.218	86.2687
				0.01321	1.22592	72.4948
				0.01331	1.23252	59.8999
				0.01341	1.23791	48.2435
				0.01351	1.24217	37.3195
				0.01361	1.24538	26.9476
				0.01371	1.24757	16.9667
				0.01381	1.24878	7.22867
				0.01391	1.24902	-2.40672
				0.01401	1.24829	-12.0762
				0.01411	1.2466	-21.9178
				0.01421	1.24391	-32.075
				0.01431	1.24018	-42.7017
				0.01441	1.23536	-53.968
				0.01451	1.22937	-66.0659
				0.01461	1.22213	-79.2177
				0.01471	1.21351	-93.685
				0.01481	1.20337	-109.781
				0.01491	1.19153	-127.886
				0.01502	1.17777	-148.468
				0.01512	1.16181	-172.108
				0.01522	1.14332	-199.533
				0.01532	1.12186	-231.665
				0.01542	1.09694	-269.67
				0.01552	1.06788	-315.037
				0.01562	1.03387	-369.653
				0.01572	0.99387	-435.89
				0.01582	0.9466	-516.657
				0.01592	0.89044	-615.339
				0.01602	0.82341	-735.457
				0.01612	0.7432	-879.726
				0.01622	0.64729	-1048.01
				0.01632	0.53339	-1233.8
				0.01642	0.40028	-1419.85
				0.01652	0.24913	-1576.36
				0.01662	0.08469	-1667.46
				0.01672	-0.08469	-1667.46
				0.01682	-0.24913	-1576.36
				0.01692	-0.40028	-1419.85
				0.01702	-0.53339	-1233.8
				0.01712	-0.64729	-1048.01
				0.01722	-0.7432	-879.726
				0.01732	-0.82341	-735.457
				0.01742	-0.89044	-615.339
				0.01752	-0.9466	-516.657
				0.01762	-0.99387	-435.89
				0.01772	-1.03387	-369.653
				0.01782	-1.06788	-315.037
				0.01792	-1.09694	-269.67
				0.01802	-1.12186	-231.665
				0.01812	-1.14332	-199.533
				0.01822	-1.16181	-172.108
				0.01832	-1.17777	-148.468
				0.01842	-1.19153	-127.886
				0.01852	-1.20337	-109.781
				0.01862	-1.21351	-93.685
				0.01872	-1.22213	-79.2177
				0.01882	-1.22937	-66.0659
				0.01892	-1.23536	-53.968
				0.01902	-1.24018	-42.7017
				0.01912	-1.24391	-32.075
				0.01922	-1.2466	-21.9178
				0.01932	-1.24829	-12.0762
				0.01942	-1.24902	-2.40672
				0.01952	-1.24878	7.22867
				0.01962	-1.24757	16.9667
				0.01972	-1.24538	26.9476
				0.01982	-1.24217	37.3195
				0.01992	-1.23791	48.2435
				0.02002	-1.23252	59.8999
				0.02012	-1.22592	72.4948
				0.02022	-1.218	86.2687
				0.02032	-1.20864	101.507
				0.02042	-1.19768	118.556
				0.02052	-1.18491	137.834
				0.02062	-1.17009	159.864
				0.02072	-1.1529	185.295
				0.02082	-1.13299	214.944
				0.02092	-1.10987	249.849
				0.02102	-1.08297	291.326
				0.02112	-1.05155	341.052
				0.02122	-1.01469	401.15
				0.02132	-0.97124	474.255
				0.02142	-0.91974	563.535
				0.02152	-0.85842	672.513
				0.02162	-0.78511	804.481
				0.02172	-0.69736	961.073
				0.02182	-0.5927	1139.5
				0.02192	-0.46923	1328.38
				0.02202	-0.32676	1504.05
				0.02212	-0.16812	1632.16
				0.02222	9.18856e-15	1679.55
				0.02232	0.16812	1632.16
				0.02242	0.32676	1504.05
				0.02252	0.46923	1328.38
				0.02262	0.5927	1139.5
				0.02272	0.69736	961.073
				0.02282	0.78511	804.481
				0.02292	0.85842	672.513
				0.02302	0.91974	563.535
				0.02312	0.97124	474.255
				0.02322	1.01469	401.15
				0.02332	1.05155	341.052
				0.02342	1.08297	291.326
				0.02352	1.10987	249.849
				0.02362	1.13299	214.944
				0.02372	1.1529	185.295
				0.02382	1.17009	159.864
				0.02392	1.18491	137.834
				0.02402	1.19768	118.556
				0.02412	1.20864	101.507
				0.02422	1.218	86.2687
				0.02432	1.22592	72.4948
				0.02442	1.23252	59.8999
				0.02452	1.23791	48.2435
				0.02462	1.24217	37.3195
				0.02472	1.24538	26.9476
				0.02482	1.24757	16.9667
				0.02492	1.24878	7.22867
				0.02503	1.24902	-2.40672
				0.02513	1.24829	-12.0762
				0.02523	1.2466	-21.9178
				0.02533	1.24391	-32.075
				0.02543	1.24018	-42.7017
				0.02553	1.23536	-53.968
				0.02563	1.22937	-66.0659
				0.02573	1.22213	-79.2177
				0.02583	1.21351	-93.685
				0.02593	1.20337	-109.781
				0.02603	1.19153	-127.886
				0.02613	1.17777	-148.468
				0.02623	1.16181	-172.108
				0.02633	1.14332	-199.533
				0.02643	1.12186	-231.665
				0.02653	1.09694	-269.67
				0.02663	1.06788	-315.037
				0.02673	1.03387	-369.653
				0.02683	0.99387	-435.89
				0.02693	0.9466	-516.657
				0.02703	0.89044	-615.339
				0.02713	0.82341	-735.457
				0.02723	0.7432	-879.726
				0.02733	0.64729	-1048.01
				0.02743	0.53339	-1233.8
				0.02753	0.40028	-1419.85
				0.02763	0.24913	-1576.36
				0.02773	0.08469	-1667.46
				0.02783	-0.08469	-1667.46
				0.02793	-0.24913	-1576.36
				0.02803	-0.40028	-1419.85
				0.02813	-0.53339	-1233.8
				0.02823	-0.64729	-1048.01
				0.02833	-0.7432	-879.726
				0.02843	-0.82341	-735.457
				0.02853	-0.89044	-615.339
				0.02863	-0.9466	-516.657
				0.02873	-0.99387	-435.89
				0.02883	-1.03387	-369.653
				0.02893	-1.06788	-315.037
				0.02903	-1.09694	-269.67
				0.02913	-1.12186	-231.665
				0.02923	-1.14332	-199.533
				0.02933	-1.16181	-172.108
				0.02943	-1.17777	-148.468
				0.02953	-1.19153	-127.886
				0.02963	-1.20337	-109.781
				0.02973	-1.21351	-93.685
				0.02983	-1.22213	-79.2177
				0.02993	-1.22937	-66.0659
				0.03003	-1.23536	-53.968
				0.03013	-1.24018	-42.7017
				0.03023	-1.24391	-32.075
				0.03033	-1.2466	-21.9178
				0.03043	-1.24829	-12.0762
				0.03053	-1.24902	-2.40672
				0.03063	-1.24878	7.22867
				0.03073	-1.24757	16.9667
				0.03083	-1.24538	26.9476
				0.03093	-1.24217	37.3195
				0.03103	-1.23791	48.2435
				0.03113	-1.23252	59.8999
				0.03123	-1.22592	72.4948
				0.03133	-1.218	86.2687
				0.03143	-1.20864	101.507
				0.03153	-1.19768	118.556
				0.03163	-1.18491	137.834
				0.03173	-1.17009	159.864
				0.03183	-1.1529	185.295
				0.03193	-1.13299	214.944
				0.03203	-1.10987	249.849
				0.03213	-1.08297	291.326
				0.03223	-1.05155	341.052
				0.03233	-1.01469	401.15
				0.03243	-0.97124	474.255
				0.03253	-0.91974	563.535
				0.03263	-0.85842	672.513
				0.03273	-0.78511	804.481
				0.03283	-0.69736	961.073
				0.03293	-0.5927	1139.5
				0.03303	-0.46923	1328.38
				0.03313	-0.32676	1504.05
				0.03323	-0.16812	1632.16
				0.03333	8.45378e-15	1679.55
				0.03343	0.16812	1632.16
				0.03353	0.32676	1504.05
				0.03363	0.46923	1328.38
				0.03373	0.5927	1139.5
				0.03383	0.69736	961.073
				0.03393	0.78511	804.481
				0.03403	0.85842	672.513
				0.03413	0.91974	563.535
				0.03423	0.97124	474.255
				0.03433	1.01469	401.15
				0.03443	1.05155	341.052
				0.03453	1.08297	291.326
				0.03463	1.10987	249.849
				0.03473	1.13299	214.944
				0.03483	1.1529	185.295
				0.03493	1.17009	159.864
				0.03504	1.18491	137.834
				0.03514	1.19768	118.556
				0.03524	1.20864	101.507
				0.03534	1.218	86.2687
				0.03544	1.22592	72.4948
				0.03554	1.23252	59.8999
				0.03564	1.23791	48.2435
				0.03574	1.24217	37.3195
				0.03584	1.24538	26.9476
				0.03594	1.24757	16.9667
				0.03604	1.24878	7.22867
				0.03614	1.24902	-2.40672
				0.03624	1.24829	-12.0762
				0.03634	1.2466	-21.9178
				0.03644	1.24391	-32.075
				0.03654	1.24018	-42.7017
				0.03664	1.23536	-53.968
				0.03674	1.22937	-66.0659
				0.03684	1.22213	-79.2177
				0.03694	1.21351	-93.685
				0.03704	1.20337	-109.781
				0.03714	1.19153	-127.886
				0.03724	1.17777	-148.468
				0.03734	1.16181	-172.108
				0.03744	1.14332	-199.533
				0.03754	1.12186	-231.665
				0.03764	1.09694	-269.67
				0.03774	1.06788	-315.037
				0.03784	1.03387	-369.653
				0.03794	0.99387	-435.89
				0.03804	0.9466	-516.657
				0.03814	0.89044	-615.339
				0.03824	0.82341	-735.457
				0.03834	0.7432	-879.726
				0.03844	0.64729	-1048.01
				0.03854	0.53339	-1233.8
				0.03864	0.40028	-1419.85
				0.03874	0.24913	-1576.36
				0.03884	0.08469	-1667.46
				0.03894	-0.08469	-1667.46
				0.03904	-0.24913	-1576.36
				0.03914	-0.40028	-1419.85
				0.03924	-0.53339	-1233.8
				0.03934	-0.64729	-1048.01
				0.03944	-0.7432	-879.726
				0.03954	-0.82341	-735.457
				0.03964	-0.89044	-615.339
				0.03974	-0.9466	-516.657
				0.03984	-0.99387	-435.89
				0.03994	-1.03387	-369.653
				0.04004	-1.06788	-315.037
				0.04014	-1.09694	-269.67
				0.04024	-1.12186	-231.665
				0.04034	-1.14332	-199.533
				0.04044	-1.16181	-172.108
				0.04054	-1.17777	-148.468
				0.04064	-1.19153	-127.886
				0.04074	-1.20337	-109.781
				0.04084	-1.21351	-93.685
				0.04094	-1.22213	-79.2177
				0.04104	-1.22937	-66.0659
				0.04114	-1.23536	-53.968
				0.04124	-1.24018	-42.7017
				0.04134	-1.24391	-32.075
				0.04144	-1.2466	-21.9178
				0.04154	-1.24829	-12.0762
				0.04164	-1.24902	-2.40672
				0.04174	-1.24878	7.22867
				0.04184	-1.24757	16.9667
				0.04194	-1.24538	26.9476
				0.04204	-1.24217	37.3195
				0.04214	-1.23791	48.2435
				0.04224	-1.23252	59.8999
				0.04234	-1.22592	72.4948
				0.04244	-1.218	86.2687
				0.04254	-1.20864	101.507
				0.04264	-1.19768	118.556
				0.04274	-1.18491	137.834
				0.04284	-1.17009	159.864
				0.04294	-1.1529	185.295
				0.04304	-1.13299	214.944
				0.04314	-1.10987	249.849
				0.04324	-1.08297	291.326
				0.04334	-1.05155	341.052
				0.04344	-1.01469	401.15
				0.04354	-0.97124	474.255
				0.04364	-0.91974	563.535
				0.04374	-0.85842	672.513
				0.04384	-0.78511	804.481
				0.04394	-0.69736	961.073
				0.04404	-0.5927	1139.5
				0.04414	-0.46923	1328.38
				0.04424	-0.32676	1504.05
				0.04434	-0.16812	1632.16
				0.04444	1.83771e-14	1679.55
				0.04454	0.16812	1632.16
				0.04464	0.32676	1504.05
				0.04474	0.46923	1328.38
				0.04484	0.5927	1139.5
				0.04494	0.69736	961.073
				0.04505	0.78511	804.481
				0.04515	0.85842	672.513
				0.04525	0.91974	563.535
				0.04535	0.97124	474.255
				0.04545	1.01469	401.15
				0.04555	1.05155	341.052
				0.04565	1.08297	291.326
				0.04575	1.10987	249.849
				0.04585	1.13299	214.944
				0.04595	1.1529	185.295
				0.04605	1.17009	159.864
				0.04615	1.18491	137.834
				0.04625	1.19768	118.556
				0.04635	1.20864	101.507
				0.04645	1.218	86.2687
				0.04655	1.22592	72.4948
				0.04665	1.23252	59.8999
				0.04675	1.23791	48.2435
				0.04685	1.24217	37.3195
				0.04695	1.24538	26.9476
				0.04705	1.24757	16.9667
				0.04715	1.24878	7.22867
				0.04725	1.24902	-2.40672
				0.04735	1.24829	-12.0762
				0.04745	1.2466	-21.9178
				0.04755	1.24391	-32.075
				0.04765	1.24018	-42.7017
				0.04775	1.23536	-53.968
				0.04785	1.22937	-66.0659
				0.04795	1.22213	-79.2177
				0.04805	1.21351	-93.685
				0.04815	1.20337	-109.781
				0.04825	1.19153	-127.886
				0.04835	1.17777	-148.468
				0.04845	1.16181	-172.108
				0.04855	1.14332	-199.533
				0.04865	1.12186	-231.665
				0.04875	1.09694	-269.67
				0.04885	1.06788	-315.037
				0.04895	1.03387	-369.653
				0.04905	0.99387	-435.89
				0.04915	0.9466	-516.657
				0.04925	0.89044	-615.339
				0.04935	0.82341	-735.457
				0.04945	0.7432	-879.726
				0.04955	0.64729	-1048.01
				0.04965	0.53339	-1233.8
				0.04975	0.40028	-1419.85
				0.04985	0.24913	-1576.36
				0.04995	0.08469	-1667.46
				0.05005	-0.08469	-1667.46
				0.05015	-0.24913	-1576.36
				0.05025	-0.40028	-1419.85
				0.05035	-0.53339	-1233.8
				0.05045	-0.64729	-1048.01
				0.05055	-0.7432	-879.726
				0.05065	-0.82341	-735.457
				0.05075	-0.89044	-615.339
				0.05085	-0.9466	-516.657
				0.05095	-0.99387	-435.89
				0.05105	-1.03387	-369.653
				0.05115	-1.06788	-315.037
				0.05125	-1.09694	-269.67
				0.05135	-1.12186	-231.665
				0.05145	-1.14332	-199.533
				0.05155	-1.16181	-172.108
				0.05165	-1.17777	-148.468
				0.05175	-1.19153	-127.886
				0.05185	-1.20337	-109.781
				0.05195	-1.21351	-93.685
				0.05205	-1.22213	-79.2177
				0.05215	-1.22937	-66.0659
				0.05225	-1.23536	-53.968
				0.05235	-1.24018	-42.7017
				0.05245	-1.24391	-32.075
				0.05255	-1.2466	-21.9178
				0.05265	-1.24829	-12.0762
				0.05275	-1.24902	-2.40672
				0.05285	-1.24878	7.22867
				0.05295	-1.24757	16.9667
				0.05305	-1.24538	26.9476
				0.05315	-1.24217	37.3195
				0.05325	-1.23791	48.2435
				0.05335	-1.23252	59.8999
				0.05345	-1.22592	72.4948
				0.05355	-1.218	86.2687
				0.05365	-1.20864	101.507
				0.05375	-1.19768	118.556
				0.05385	-1.18491	137.834
				0.05395	-1.17009	159.864
				0.05405	-1.1529	185.295
				0.05415	-1.13299	214.944
				0.05425	-1.10987	249.849
				0.05435	-1.08297	291.326
				0.05445	-1.05155	341.052
				0.05455	-1.01469	401.15
				0.05465	-0.97124	474.255
				0.05475	-0.91974	563.535
				0.05485	-0.85842	672.513
				0.05495	-0.78511	804.481
				0.05506	-0.69736	961.073
				0.05516	-0.5927	1139.5
				0.05526	-0.46923	1328.38
				0.05536	-0.32676	1504.05
				0.05546	-0.16812	1632.16
				0.05556	-3.67394e-15	1679.55
				0.05566	0.16812	1632.16
				0.05576	0.32676	1504.05
				0.05586	0.46923	1328.38
				0.05596	0.5927	1139.5
				0.05606	0.69736	961.073
				0.05616	0.78511	804.481
				0.05626	0.85842	672.513
				0.05636	0.91974	563.535
				0.05646	0.97124	474.255
				0.05656	1.01469	401.15
				0.05666	1.05155	341.052
				0.05676	1.08297	291.326
				0.05686	1.10987	249.849
				0.05696	1.13299	214.944
				0.05706	1.1529	185.295
				0.05716	1.17009	159.864
				0.05726	1.18491	137.834
				0.05736	1.19768	118.556
				0.05746	1.20864	101.507
				0.05756	1.218	86.2687
				0.05766	1.22592	72.4948
				0.05776	1.23252	59.8999
				0.05786	1.23791	48.2435
				0.05796	1.24217	37.3195
				0.05806	1.24538	26.9476
				0.05816	1.24757	16.9667
				0.05826	1.24878	7.22867
				0.05836	1.24902	-2.40672
				0.05846	1.24829	-12.0762
				0.05856	1.2466	-21.9178
				0.05866	1.24391	-32.075
				0.05876	1.24018	-42.7017
				0.05886	1.23536	-53.968
				0.05896	1.22937	-66.0659
				0.05906	1.22213	-79.2177
				0.05916	1.21351	-93.685
				0.05926	1.20337	-109.781
				0.05936	1.19153	-127.886
				0.05946	1.17777	-148.468
				0.05956	1.16181	-172.108
				0.05966	1.14332	-199.533
				0.05976	1.12186	-231.665
				0.05986	1.09694	-269.67
				0.05996	1.06788	-315.037
				0.06006	1.03387	-369.653
				0.06016	0.99387	-435.89
				0.06026	0.9466	-516.657
				0.06036	0.89044	-615.339
				0.06046	0.82341	-735.457
				0.06056	0.7432	-879.726
				0.06066	0.64729	-1048.01
				0.06076	0.53339	-1233.8
				0.06086	0.40028	-1419.85
				0.06096	0.24913	-1576.36
				0.06106	0.08469	-1667.46
				0.06116	-0.08469	-1667.46
				0.06126	-0.24913	-1576.36
				0.06136	-0.40028	-1419.85
				0.06146	-0.53339	-1233.8
				0.06156	-0.64729	-1048.01
				0.06166	-0.7432	-879.726
				0.06176	-0.82341	-735.457
				0.06186	-0.89044	-615.339
				0.06196	-0.9466	-516.657
				0.06206	-0.99387	-435.89
				0.06216	-1.03387	-369.653
				0.06226	-1.06788	-315.037
				0.06236	-1.09694	-269.67
				0.06246	-1.12186	-231.665
				0.06256	-1.14332	-199.533
				0.06266	-1.16181	-172.108
				0.06276	-1.17777	-148.468
				0.06286	-1.19153	-127.886
				0.06296	-1.20337	-109.781
				0.06306	-1.21351	-93.685
				0.06316	-1.22213	-79.2177
				0.06326	-1.22937	-66.0659
				0.06336	-1.23536	-53.968
				0.06346	-1.24018	-42.7017
				0.06356	-1.24391	-32.075
				0.06366	-1.2466	-21.9178
				0.06376	-1.24829	-12.0762
				0.06386	-1.24902	-2.40672
				0.06396	-1.24878	7.22867
				0.06406	-1.24757	16.9667
				0.06416	-1.24538	26.9476
				0.06426	-1.24217	37.3195
				0.06436	-1.23791	48.2435
				0.06446	-1.23252	59.8999
				0.06456	-1.22592	72.4948
				0.06466	-1.218	86.2687
				0.06476	-1.20864	101.507
				0.06486	-1.19768	118.556
				0.06496	-1.18491	137.834
				0.06507	-1.17009	159.864
				0.06517	-1.1529	185.295
				0.06527	-1.13299	214.944
				0.06537	-1.10987	249.849
				0.06547	-1.08297	291.326
				0.06557	-1.05155	341.052
				0.06567	-1.01469	401.15
				0.06577	-0.97124	474.255
				0.06587	-0.91974	563.535
				0.06597	-0.85842	672.513
				0.06607	-0.78511	804.481
				0.06617	-0.69736	961.073
				0.06627	-0.5927	1139.5
				0.06637	-0.46923	1328.38
				0.06647	-0.32676	1504.05
				0.06657	-0.16812	1632.16
				0.06667	1.69076e-14	1679.55
				0.06677	0.16812	1632.16
				0.06687	0.32676	1504.05
				0.06697	0.46923	1328.38
				0.06707	0.5927	1139.5
				0.06717	0.69736	961.073
				0.06727	0.78511	804.481
				0.06737	0.85842	672.513
				0.06747	0.91974	563.535
				0.06757	0.97124	474.255
				0.06767	1.01469	401.15
				0.06777	1.05155	341.052
				0.06787	1.08297	291.326
				0.06797	1.10987	249.849
				0.06807	1.13299	214.944
				0.06817	1.1529	185.295
				0.06827	1.17009	159.864
				0.06837	1.18491	137.834
				0.06847	1.19768	118.556
				0.06857	1.20864	101.507
				0.06867	1.218	86.2687
				0.06877	1.22592	72.4948
				0.06887	1.23252	59.8999
				0.06897	1.23791	48.2435
				0.06907	1.24217	37.3195
				0.06917	1.24538	26.9476
				0.06927	1.24757	16.9667
				0.06937	1.24878	7.22867
				0.06947	1.24902	-2.40672
				0.06957	1.24829	-12.0762
				0.06967	1.2466	-21.9178
				0.06977	1.24391	-32.075
				0.06987	1.24018	-42.7017
				0.06997	1.23536	-53.968
				0.07007	1.22937	-66.0659
				0.07017	1.22213	-79.2177
				0.07027	1.21351	-93.685
				0.07037	1.20337	-109.781
				0.07047	1.19153	-127.886
				0.07057	1.17777	-148.468
				0.07067	1.16181	-172.108
				0.07077	1.14332	-199.533
				0.07087	1.12186	-231.665
				0.07097	1.09694	-269.67
				0.07107	1.06788	-315.037
				0.07117	1.03387	-369.653
				0.07127	0.99387	-435.89
				0.07137	0.9466	-516.657
				0.07147	0.89044	-615.339
				0.07157	0.82341	-735.457
				0.07167	0.7432	-879.726
				0.07177	0.64729	-1048.01
				0.07187	0.53339	-1233.8
				0.07197	0.40028	-1419.85
				0.07207	0.24913	-1576.36
				0.07217	0.08469	-1667.46
				0.07227	-0.08469	-1667.46
				0.07237	-0.24913	-1576.36
				0.07247	-0.40028	-1419.85
				0.07257	-0.53339	-1233.8
				0.07267	-0.64729	-1048.01
				0.07277	-0.7432	-879.726
				0.07287	-0.82341	-735.457
				0.07297	-0.89044	-615.339
				0.07307	-0.9466	-516.657
				0.07317	-0.99387	-435.89
				0.07327	-1.03387	-369.653
				0.07337	-1.06788	-315.037
				0.07347	-1.09694	-269.67
				0.07357	-1.12186	-231.665
				0.07367	-1.14332	-199.533
				0.07377	-1.16181	-172.108
				0.07387	-1.17777	-148.468
				0.07397	-1.19153	-127.886
				0.07407	-1.20337	-109.781
				0.07417	-1.21351	-93.685
				0.07427	-1.22213	-79.2177
				0.07437	-1.22937	-66.0659
				0.07447	-1.23536	-53.968
				0.07457	-1.24018	-42.7017
				0.07467	-1.24391	-32.075
				0.07477	-1.2466	-21.9178
				0.07487	-1.24829	-12.0762
				0.07497	-1.24902	-2.40672
				0.07508	-1.24878	7.22867
				0.07518	-1.24757	16.9667
				0.07528	-1.24538	26.9476
				0.07538	-1.24217	37.3195
				0.07548	-1.23791	48.2435
				0.07558	-1.23252	59.8999
				0.07568	-1.22592	72.4948
				0.07578	-1.218	86.2687
				0.07588	-1.20864	101.507
				0.07598	-1.19768	118.556
				0.07608	-1.18491	137.834
				0.07618	-1.17009	159.864
				0.07628	-1.1529	185.295
				0.07638	-1.13299	214.944
				0.07648	-1.10987	249.849
				0.07658	-1.08297	291.326
				0.07668	-1.05155	341.052
				0.07678	-1.01469	401.15
				0.07688	-0.97124	474.255
				0.07698	-0.91974	563.535
				0.07708	-0.85842	672.513
				0.07718	-0.78511	804.481
				0.07728	-0.69736	961.073
				0.07738	-0.5927	1139.5
				0.07748	-0.46923	1328.38
				0.07758	-0.32676	1504.05
				0.07768	-0.16812	1632.16
				0.07778	-5.14352e-15	1679.55
				0.07788	0.16812	1632.16
				0.07798	0.32676	1504.05
				0.07808	0.46923	1328.38
				0.07818	0.5927	1139.5
				0.07828	0.69736	961.073
				0.07838	0.78511	804.481
				0.07848	0.85842	672.513
				0.07858	0.91974	563.535
				0.07868	0.97124	474.255
				0.07878	1.01469	401.15
				0.07888	1.05155	341.052
				0.07898	1.08297	291.326
				0.07908	1.10987	249.849
				0.07918	1.13299	214.944
				0.07928	1.1529	185.295
				0.07938	1.17009	159.864
				0.07948	1.18491	137.834
				0.07958	1.19768	118.556
				0.07968	1.20864	101.507
				0.07978	1.218	86.2687
				0.07988	1.22592	72.4948
				0.07998	1.23252	59.8999
				0.08008	1.23791	48.2435
				0.08018	1.24217	37.3195
				0.08028	1.24538	26.9476
				0.08038	1.24757	16.9667
				0.08048	1.24878	7.22867
				0.08058	1.24902	-2.40672
				0.08068	1.24829	-12.0762
				0.08078	1.2466	-21.9178
				0.08088	1.24391	-32.075
				0.08098	1.24018	-42.7017
				0.08108	1.23536	-53.968
				0.08118	1.22937	-66.0659
				0.08128	1.22213	-79.2177
				0.08138	1.21351	-93.685
				0.08148	1.20337	-109.781
				0.08158	1.19153	-127.886
				0.08168	1.17777	-148.468
				0.08178	1.16181	-172.108
				0.08188	1.14332	-199.533
				0.08198	1.12186	-231.665
				0.08208	1.09694	-269.67
				0.08218	1.06788	-315.037
				0.08228	1.03387	-369.653
				0.08238	0.99387	-435.89
				0.08248	0.9466	-516.657
				0.08258	0.89044	-615.339
				0.08268	0.82341	-735.457
				0.08278	0.7432	-879.726
				0.08288	0.64729	-1048.01
				0.08298	0.53339	-1233.8
				0.08308	0.40028	-1419.85
				0.08318	0.24913	-1576.36
				0.08328	0.08469	-1667.46
				0.08338	-0.08469	-1667.46
				0.08348	-0.24913	-1576.36
				0.08358	-0.40028	-1419.85
				0.08368	-0.53339	-1233.8
				0.08378	-0.64729	-1048.01
				0.08388	-0.7432	-879.726
				0.08398	-0.82341	-735.457
				0.08408	-0.89044	-615.339
				0.08418	-0.9466	-516.657
				0.08428	-0.99387	-435.89
				0.08438	-1.03387	-369.653
				0.08448	-1.06788	-315.037
				0.08458	-1.09694	-269.67
				0.08468	-1.12186	-231.665
				0.08478	-1.14332	-199.533
				0.08488	-1.16181	-172.108
				0.08498	-1.17777	-148.468
				0.08509	-1.19153	-127.886
				0.08519	-1.20337	-109.781
				0.08529	-1.21351	-93.685
				0.08539	-1.22213	-79.2177
				0.08549	-1.22937	-66.0659
				0.08559	-1.23536	-53.968
				0.08569	-1.24018	-42.7017
				0.08579	-1.24391	-32.075
				0.08589	-1.2466	-21.9178
				0.08599	-1.24829	-12.0762
				0.08609	-1.24902	-2.40672
				0.08619	-1.24878	7.22867
				0.08629	-1.24757	16.9667
				0.08639	-1.24538	26.9476
				0.08649	-1.24217	37.3195
				0.08659	-1.23791	48.2435
				0.08669	-1.23252	59.8999
				0.08679	-1.22592	72.4948
				0.08689	-1.218	86.2687
				0.08699	-1.20864	101.507
				0.08709	-1.19768	118.556
				0.08719	-1.18491	137.834
				0.08729	-1.17009	159.864
				0.08739	-1.1529	185.295
				0.08749	-1.13299	214.944
				0.08759	-1.10987	249.849
				0.08769	-1.08297	291.326
				0.08779	-1.05155	341.052
				0.08789	-1.01469	401.15
				0.08799	-0.97124	474.255
				0.08809	-0.91974	563.535
				0.08819	-0.85842	672.513
				0.08829	-0.78511	804.481
				0.08839	-0.69736	961.073
				0.08849	-0.5927	1139.5
				0.08859	-0.46923	1328.38
				0.08869	-0.32676	1504.05
				0.08879	-0.16812	1632.16
				0.08889	3.67543e-14	1679.55
				0.08899	0.16812	1632.16
				0.08909	0.32676	1504.05
				0.08919	0.46923	1328.38
				0.08929	0.5927	1139.5
				0.08939	0.69736	961.073
				0.08949	0.78511	804.481
				0.08959	0.85842	672.513
				0.08969	0.91974	563.535
				0.08979	0.97124	474.255
				0.08989	1.01469	401.15
				0.08999	1.05155	341.052
				0.09009	1.08297	291.326
				0.09019	1.10987	249.849
				0.09029	1.13299	214.944
				0.09039	1.1529	185.295
				0.09049	1.17009	159.864
				0.09059	1.18491	137.834
				0.09069	1.19768	118.556
				0.09079	1.20864	101.507
				0.09089	1.218	86.2687
				0.09099	1.22592	72.4948
				0.09109	1.23252	59.8999
				0.09119	1.23791	48.2435
				0.09129	1.24217	37.3195
				0.09139	1.24538	26.9476
				0.09149	1.24757	16.9667
				0.09159	1.24878	7.22867
				0.09169	1.24902	-2.40672
				0.09179	1.24829	-12.0762
				0.09189	1.2466	-21.9178
				0.09199	1.24391	-32.075
				0.09209	1.24018	-42.7017
				0.09219	1.23536	-53.968
				0.09229	1.22937	-66.0659
				0.09239	1.22213	-79.2177
				0.09249	1.21351	-93.685
				0.09259	1.20337	-109.781
				0.09269	1.19153	-127.886
				0.09279	1.17777	-148.468
				0.09289	1.16181	-172.108
				0.09299	1.14332	-199.533
				0.09309	1.12186	-231.665
				0.09319	1.09694	-269.67
				0.09329	1.06788	-315.037
				0.09339	1.03387	-369.653
				0.09349	0.99387	-435.89
				0.09359	0.9466	-516.657
				0.09369	0.89044	-615.339
				0.09379	0.82341	-735.457
				0.09389	0.7432	-879.726
				0.09399	0.64729	-1048.01
				0.09409	0.53339	-1233.8
				0.09419	0.40028	-1419.85
				0.09429	0.24913	-1576.36
				0.09439	0.08469	-1667.46
				0.09449	-0.08469	-1667.46
				0.09459	-0.24913	-1576.36
				0.09469	-0.40028	-1419.85
				0.09479	-0.53339	-1233.8
				0.09489	-0.64729	-1048.01
				0.09499	-0.7432	-879.726
				0.0951	-0.82341	-735.457
				0.0952	-0.89044	-615.339
				0.0953	-0.9466	-516.657
				0.0954	-0.99387	-435.89
				0.0955	-1.03387	-369.653
				0.0956	-1.06788	-315.037
				0.0957	-1.09694	-269.67
				0.0958	-1.12186	-231.665
				0.0959	-1.14332	-199.533
				0.096	-1.16181	-172.108
				0.0961	-1.17777	-148.468
				0.0962	-1.19153	-127.886
				0.0963	-1.20337	-109.781
				0.0964	-1.21351	-93.685
				0.0965	-1.22213	-79.2177
				0.0966	-1.22937	-66.0659
				0.0967	-1.23536	-53.968
				0.0968	-1.24018	-42.7017
				0.0969	-1.24391	-32.075
				0.097	-1.2466	-21.9178
				0.0971	-1.24829	-12.0762
				0.0972	-1.24902	-2.40672
				0.0973	-1.24878	7.22867
				0.0974	-1.24757	16.9667
				0.0975	-1.24538	26.9476
				0.0976	-1.24217	37.3195
				0.0977	-1.23791	48.2435
				0.0978	-1.23252	59.8999
				0.0979	-1.22592	72.4948
				0.098	-1.218	86.2687
				0.0981	-1.20864	101.507
				0.0982	-1.19768	118.556
				0.0983	-1.18491	137.834
				0.0984	-1.17009	159.864
				0.0985	-1.1529	185.295
				0.0986	-1.13299	214.944
				0.0987	-1.10987	249.849
				0.0988	-1.08297	291.326
				0.0989	-1.05155	341.052
				0.099	-1.01469	401.15
				0.0991	-0.97124	474.255
				0.0992	-0.91974	563.535
				0.0993	-0.85842	672.513
				0.0994	-0.78511	804.481
				0.0995	-0.69736	961.073
				0.0996	-0.5927	1139.5
				0.0997	-0.46923	1328.38
				0.0998	-0.32676	1504.05
				0.0999	-0.16812	1632.16
				0.1	1.47032e-14	1679.55

## Sheet: Fig. S4
Fig. S4b
	h (mm)			Mean	SD
γ = 1	2.92	2.64	2.39	2.65	0.265141
γ = 2	2.95	2.79	2.52	2.75333	0.217332
γ = 3	3.01	2.82	2.46	2.76333	0.279344
Fig. S4c
	h (mm)			Mean	SD
γ = 1	2.08	2.29	2.09	2.15333	0.118462
γ = 2	1.6	1.9	1.6	1.7	0.173205
γ = 3	1.52	1.7	1.57	1.59667	0.0929157

[truncated: 16 more sheets: Fig. S8, Fig. S10, Fig. S11, Fig. S12, Fig. S13, Fig. S14, Fig. S15, Fig. S18, Fig. S20, Fig. S21, Fig. S22, Fig. S28, Fig. S31, Fig. S32, Fig. S34, Fig. S35]
